# Supplementary material for: Main control factors affecting mechanical oil recovery efficiency in complex blocks identified using the improved k-means algorithm
Source: PLoS One. 2021 May 4;16(5):e0248840. doi: 10.1371/journal.pone.0248840 (PMC8096008; doi:10.1371/journal.pone.0248840)
Supplement: S1 File — (XLSX) [file pone.0248840.s001.xlsx]

## Sheet: SJ-g-14jg
yy	ty	rcyl	hs	cmd	cc	cc1	bj	bs	dym	sxdl	xxdl	srgl	djlyl	xhgl	bx
0.43	0.02	65.9	95.3	293.91	3	5	70	993.37	699.46	50	48	37	21.81	8.07	73.8
0.45	0.02	60.3	96.1	320.12	3	5	70	993.37	673.25	44	42	37	28.65	10.6	66.9
0.5	0.02	65.6	95	330.52	3	5	70	993.37	662.85	40	39	37	21.32	7.89	73.4
0.42	0.03	60.2	96.9	255.64	3	5	70	993.37	737.73	45	44	37	28.65	10.6	66.8
0.44	0.03	60.3	96.7	273.32	3	5	70	993.37	720.05	44	42	37	28.65	10.6	66.8
0.41	0.03	65.4	95.1	287.62	3	5	70	993.37	705.75	44	42	37	21.81	8.07	73.2
0.41	0.03	64.9	95.1	291.97	3	5	70	993.37	701.4	41	38	37	21.32	7.89	72.6
0.38	0.03	66.7	94.9	310.76	3	5	70	993.37	682.61	41	38	37	21.32	7.89	74.8
0.42	0.04	70.5	94.6	330.52	3	5	70	993.37	662.85	41	39	37	20.19	7.47	79.4
0.36	0.1	58.8	95.5	150.4	3	5	70	961.97	811.57	44	39	37	25.11	9.29	65.1
0.31	0.1	60.2	93.6	196.16	3	5	70	961.97	765.81	41	39	37	26.7	9.88	67.2
0.27	0.1	58.7	93.3	199.28	3	5	70	961.97	762.69	51	46	37	26.7	9.88	65.2
0.29	0.1	62.5	94	201.87	3	5	70	961.97	760.1	43	40	37	22.22	8.22	69.8
0.38	0.1	59.1	95.3	211.91	3	5	70	961.97	750.06	46	43	37	25.11	9.29	65.6
0.36	0.2	50.5	94.3	305.46	3	7	70	922.01	616.55	27	24	28	38.86	10.88	39.4
0.44	0.21	49.9	96.6	178.49	3	7	57	926.32	747.83	41	47	30	36.37	10.91	58.6
0.21	0.21	62.2	97.1	443.61	3	6	70	964.63	521.02	42	31	30	34.9	10.47	57.6
0.45	0.22	51	96.9	180.04	3	7	57	926.32	746.28	41	47	30	36.37	10.91	59.9
0.45	0.22	49	96.3	187.01	3	7	57	926.32	739.31	41	47	30	36.37	10.91	57.3
0.32	0.22	60.5	94.2	205.39	3	7	70	946.02	740.63	53	49	28	56.64	15.86	48.1
0.31	0.22	57.4	94.5	220.24	3	7	70	946.02	725.78	53	49	28	56.64	15.86	45.5
0.33	0.22	52	93.5	247.64	3	7	70	946.02	698.38	57	40	28	56.64	15.86	40.8
0.38	0.22	49.3	94.1	303.62	3	7	70	922.01	618.39	28	26	28	38.86	10.88	38.5
0.23	0.22	61.6	96.8	449.59	3	6	70	964.63	515.04	42	32	30	34.9	10.47	57
0.46	0.23	49.8	96.1	205.89	3	7	57	926.32	720.43	43	41	30	36.37	10.91	58.4
0.31	0.23	58.4	94.4	226.69	3	7	70	946.02	719.33	53	49	28	56.64	15.86	46.3
0.3	0.23	57.7	94.3	233.52	3	7	70	946.02	712.5	52	47	28	56.64	15.86	45.7
0.31	0.23	61.1	94.6	253.45	3	7	70	946.02	692.57	52	48	28	56.64	15.86	48.7
0.22	0.23	69.1	97.5	417.34	3	6	70	964.63	547.29	42	31	30	34.9	10.47	64.5
0.33	0.24	65.5	93.8	231.87	3	7	70	946.02	714.15	52	47	28	56.64	15.86	52.5
0.31	0.24	58.2	94.6	249.35	3	7	70	946.02	696.67	52	48	28	56.64	15.86	46.1
0.31	0.24	53.8	93.3	270.93	3	7	70	946.02	675.09	62	40	28	56.64	15.86	42.3
0.24	0.24	67.2	94.4	277.66	3	6	70	1003.63	725.97	40	45	40	30.58	12.23	62.9
0.24	0.24	69.1	94.6	284.82	3	6	70	1003.63	718.81	26	24	40	30.58	12.23	64.8
0.54	0.25	53.8	97.3	171.03	3	6	70	851.25	680.22	37	35	37	27.3	10.1	49.2
0.3	0.25	61.4	94	215.59	3	7	70	946.02	730.43	52	47	28	56.64	15.86	48.9
0.31	0.25	62.2	93	261.71	3	7	70	946.02	684.31	79	41	28	56.64	15.86	49.7
0.24	0.25	59.9	93.3	301.36	3	6	70	1003.63	702.27	43	44	40	30.58	12.23	55.6
0.24	0.25	59.2	92.8	313.29	3	6	70	1003.63	690.34	35	50	40	30.58	12.23	55
0.24	0.25	36	97.3	319.1	3	6	70	1000.67	681.57	41	39	22	48.14	10.59	31.3
0.25	0.25	51.9	97.2	408.71	3	6	70	960.18	551.47	41	34	30	34.9	10.47	47.3
0.26	0.25	58	96.5	453.79	3	6	70	964.63	510.84	70	30	30	34.9	10.47	53.4
0.51	0.26	54.1	96.8	157.61	3	6	70	851.25	693.64	38	36	37	27.3	10.1	49.4
0.59	0.26	54	97.5	174.9	3	6	70	851.25	676.35	38	36	37	27.3	10.1	49.4
0.26	0.26	40.3	98.1	185.27	3	6	70	927.57	742.3	37	36	22	54.41	11.97	35.5
0.46	0.26	49.3	96.2	205.87	3	7	57	926.32	720.45	43	41	30	36.37	10.91	57.8
0.24	0.26	58.6	94.3	295.63	3	6	70	1003.63	708	46	45	40	30.58	12.23	54.3
0.26	0.27	47.2	97.6	169.02	3	6	70	927.57	758.55	37	36	22	36.23	7.97	42.5
0.47	0.27	52.5	95.8	169.91	3	7	57	926.32	756.41	44	42	30	36.37	10.91	61.9
0.26	0.27	51.2	97.3	198.68	3	6	70	927.57	728.89	37	36	22	36.23	7.97	46.5
0.34	0.27	78.6	97.3	224.71	3	8	57	923.17	698.46	48	47	37	40.76	15.08	83.8
0.27	0.27	51.8	97.3	258.71	3	4	70	941.44	682.73	36	35	22	60.09	13.22	70.7
0.28	0.27	53.4	96.5	347.62	3	6	70	964.63	617.01	57	22	30	34.9	10.47	48.8
0.3	0.28	50.7	97	202.69	3	6	70	968.45	765.76	38	35	28	28.75	8.05	46
0.28	0.28	52.1	97.4	274.24	3	4	70	941.44	667.2	35	34	22	60.09	13.22	71.2
0.27	0.28	42.6	94.8	278.01	3	4	70	941.44	663.43	27	23	22	60.09	13.22	57
0.28	0.28	52.3	97	285.51	3	6	57	890.51	605	30	26	30	36.97	11.09	71.9
0.23	0.28	62.6	92.7	310.09	3	6	70	1003.63	693.54	38	47	40	30.58	12.23	58.4
0.61	0.28	71.2	96.3	323.41	3	6	70	951.54	628.13	33	31	28	22.68	6.35	66.7
0.62	0.28	72.5	96.2	331.25	3	6	70	951.54	620.29	34	31	28	22.68	6.35	68
0.27	0.28	40	97.5	358.62	3	6	70	1000.67	642.05	41	39	22	48.14	10.59	35.2
0.39	0.29	53.7	96.3	177.26	3	6	70	851.25	673.99	38	37	37	27.3	10.1	49.1
0.29	0.29	38.3	96.8	181.09	3	5	57	964.45	783.36	33	31	22	46.18	10.16	60.6
0.29	0.29	52.2	95.5	183	3	5	70	861.81	678.81	22	21	22	34.68	7.63	57.2
0.28	0.29	46.6	94.7	259.73	3	4	70	941.44	681.71	27	23	22	60.09	13.22	63.1
0.29	0.29	52.3	97.3	316.74	3	6	57	890.51	573.77	29	25	30	36.97	11.09	71.8
0.34	0.29	48.3	96.7	345.48	3	7	70	922.01	576.53	48	32	28	48.5	13.58	37.4
0.28	0.29	41.9	97.1	383.04	3	6	70	1000.67	617.63	42	41	22	48.14	10.59	37.1
0.28	0.29	43.2	97.4	453.91	3	6	70	1000.67	546.76	44	42	22	48.14	10.59	38.5
0.28	0.29	50.2	97.6	536.46	3	6	70	1000.67	464.21	43	39	22	48.14	10.59	45.4
0.5	0.3	55.4	95.5	158.78	3	7	57	926.32	767.54	44	42	30	36.37	10.91	65.8
0.3	0.3	36.2	96.8	166.04	3	5	57	964.45	798.41	39	34	22	39.32	8.65	57
0.31	0.3	84.8	97.1	177.06	3	6	70	928.82	751.76	25	30	22	54.41	11.97	80.4
0.3	0.3	40.4	97.3	177.63	3	5	57	964.45	786.82	38	35	22	38.95	8.57	64.4
0.34	0.3	54	98.4	186.67	3	5	70	861.81	675.14	23	22	22	38.73	8.52	59.1
0.5	0.3	89.1	96.5	189.87	3	6	70	898.48	708.61	29	26	35.8	29.69	10.63	84.8
0.3	0.3	53.1	95.7	219.46	3	5	70	861.81	642.35	23	22	22	34.68	7.63	58.2
0.34	0.3	54.6	98	230.79	3	5	70	861.81	631.02	23	22	22	38.73	8.52	59.8
0.29	0.3	49.6	94.8	252.97	3	4	70	941.44	688.47	30	26	22	60.09	13.22	67.8
0.33	0.3	54.6	92.8	261.71	3	7	70	946.02	684.31	79	41	28	56.64	15.86	43
0.31	0.3	46.3	93.7	275	3	7	70	922.01	647.01	38	36	28	38.86	10.88	35.9
0.29	0.3	61.6	97.4	287.25	3	6	57	949.17	661.92	36	35	50	24.96	12.48	85.9
0.61	0.3	73	96.3	313.69	3	6	70	951.54	637.85	33	32	28	22.68	6.35	68.6
0.3	0.3	48	95.7	317.2	3	5	70	1000.85	683.65	42	41	22	48.14	10.59	52.1
0.3	0.3	44.4	96.3	402.48	3	6	70	1000.85	598.37	41	39	22	48.14	10.59	39.7
0.31	0.31	37.2	96.6	126.81	3	5	57	964.45	837.64	41	36	22	39.32	8.65	58.7
0.31	0.31	60.6	96.6	129.22	3	6	83	835.82	706.6	48	46	28	41.32	11.57	39.9
0.39	0.31	54.1	96.4	133.39	3	6	70	851.25	717.86	38	37	37	27.3	10.1	49.4
0.45	0.31	53.1	96.6	139.46	3	6	70	851.25	711.79	37	36	37	27.3	10.1	48.4
0.31	0.31	36.6	96.6	164.72	3	5	57	964.45	799.73	36	32	22	39.32	8.65	57.7
0.31	0.31	36.5	96.4	168.35	3	5	57	964.45	796.1	41	35	22	38.95	8.57	57.6
0.41	0.31	52.3	96.2	176.99	3	6	70	851.25	674.26	38	37	37	27.3	10.1	47.7
0.31	0.31	54	96.1	212.3	3	5	70	861.81	649.51	23	22	22	34.68	7.63	59.4
0.32	0.31	62	94.3	223.68	3	7	70	946.02	722.34	53	49	28	56.64	15.86	49.4
0.31	0.31	54	95.6	225.18	3	5	70	861.81	636.63	23	22	22	34.68	7.63	59.4
0.31	0.31	54.3	95.3	231.72	3	5	70	861.81	630.09	21	20	22	34.68	7.63	59.8
0.31	0.31	112	97.2	232.19	3	8	70	917.03	684.84	77	76	37	18.14	6.71	80.8
0.31	0.31	53.8	99	243.57	3	5	70	859.3	615.73	23	22	22	38.64	8.5	58.9
0.34	0.31	54.1	97.2	247.94	3	5	70	861.81	613.87	23	22	22	34.68	7.63	59.4
0.31	0.31	53.9	94.8	247.94	3	5	70	861.81	613.87	22	21	22	34.68	7.63	59.2
0.25	0.31	48.7	94.6	251.82	3	4	70	941.44	689.62	31	27	22	60.09	13.22	66.2
0.34	0.31	56	94.3	263.57	3	4	70	941.07	677.5	26	23	22	48.36	10.64	77.3
0.21	0.31	48.4	94.9	267.65	3	4	70	941.44	673.79	32	28	22	60.09	13.22	65.8
0.31	0.31	49.8	95.9	276.64	3	5	70	1000.85	724.21	42	41	22	69.77	15.35	54.3
0.31	0.31	49.4	95.4	281.89	3	4	70	941.44	659.55	33	29	22	60.09	13.22	67.2
0.33	0.31	44	96	287.46	3	7	70	922.01	634.55	48	33	28	48.5	13.58	33.7
0.6	0.31	73	96.4	306.3	3	6	70	951.54	645.24	33	32	28	22.68	6.35	68.5
0.6	0.31	72.9	96.1	317.31	3	6	70	951.54	634.23	33	32	28	22.68	6.35	68.5
0.35	0.31	59.4	95.1	317.58	3	4	70	941.07	623.49	24	23	22	48.36	10.64	82.5
0.29	0.31	81.1	97.3	318.11	3	7	57	1052.99	734.88	44	42	40	23.65	9.46	99
0.34	0.31	58.2	94.3	318.87	3	4	70	941.07	622.2	25	23	22	48.36	10.64	80.8
0.32	0.31	67.4	94.6	378.01	3	7	57	1004.04	626.03	34	33	40	29.73	11.89	81.5
0.36	0.31	55.1	95.5	439.22	3	7	57	989.76	550.54	37	35	18.5	45.3	8.38	65.3
0.32	0.32	65.2	96.7	115.33	3	6	83	835.82	720.49	64	59	28	39.93	11.18	43.1
0.32	0.32	37.8	99	152.07	3	5	57	964.45	812.38	34	31	22	39.32	8.65	59.7
0.32	0.32	64.6	95.3	154.99	3	6	83	837.08	682.09	49	41	28	41.32	11.57	42.8
0.32	0.32	36.4	97	170.93	3	5	57	964.45	793.52	33	31	22	46.18	10.16	57.1
0.33	0.32	86.8	96.4	176.17	3	6	70	928.82	752.65	25	30	22	54.41	11.97	82.5
0.32	0.32	53.9	94.4	181.79	3	5	70	861.81	680.02	23	22	22	34.68	7.63	59.3
0.32	0.32	53.9	98.5	183.71	3	5	70	859.3	675.59	23	22	22	38.64	8.5	59
0.33	0.32	69.4	95.4	191.55	3	6	70	928.82	737.27	28	33	22	54.41	11.97	65
0.33	0.32	76.5	95.8	196.26	3	6	70	928.82	732.56	27	32	22	54.41	11.97	72.2
0.33	0.32	85.7	96.4	199.86	3	6	70	928.82	728.96	26	31	22	54.41	11.97	81.4
0.3	0.32	60.7	95.1	217.3	3	7	57	970.89	753.59	44	43	37	28.11	10.4	72.7
0.32	0.32	56.5	98.7	218.74	3	4	70	928.86	710.12	29	27	22	58.45	12.86	77.5
0.32	0.32	54.1	93.5	227.79	3	5	70	861.81	634.02	23	22	22	34.68	7.63	59.6
0.32	0.32	54.2	93.9	227.82	3	5	70	861.81	633.99	23	22	22	34.68	7.63	59.8
0.32	0.32	58.4	92.7	228.24	3	6	70	970.95	742.71	50	45	37	31.49	11.65	54.2
0.32	0.32	54.2	94.5	230.7	3	5	70	861.81	631.11	24	23	22	34.68	7.63	59.7
0.34	0.32	54.1	96.8	232.41	3	6	70	964.53	732.12	36	35	40	40.8	16.32	49.5
0.34	0.32	54.4	96.8	237.54	3	5	70	861.81	624.27	23	22	22	34.68	7.63	59.7
0.32	0.32	54.3	94.2	244.94	3	5	70	861.81	616.87	22	21	22	34.68	7.63	59.9
0.32	0.32	57.1	98.1	247.13	3	4	70	928.86	681.73	26	25	22	58.45	12.86	78.5
0.44	0.32	48.4	97.9	247.92	3	4	57	952.37	704.45	27	26	22	33.77	7.43	98.7
0.32	0.32	57.6	92.6	252.34	3	6	70	970.95	718.61	51	46	37	31.49	11.65	53.4
0.31	0.32	91.5	94.2	252.69	3	7	70	951.12	698.43	70	60	40	34.4	13.76	75.1
0.35	0.32	54.7	95.1	260.14	3	6	70	941.07	680.93	27	27	22	48.36	10.64	50.2
0.22	0.32	47.4	95.3	271.23	3	4	70	941.44	670.21	32	28	22	60.09	13.22	64.3
0.52	0.32	58.9	97.8	273.47	3	6	57	948.8	675.33	24	22	45	23.38	10.52	81.7
0.32	0.32	46	93.5	274.76	3	7	70	922.01	647.25	36	33	28	38.86	10.88	35.6
0.36	0.32	41.4	96.4	275.54	3	6	70	941.07	665.53	35	32	22	48.36	10.64	36.7
0.36	0.32	43.1	96.5	278.16	3	6	70	941.07	662.91	35	31	22	48.36	10.64	38.5
0.32	0.32	53.4	98.9	299.59	3	6	70	968.45	668.86	36	34	28	45.14	12.64	48.6
0.36	0.32	39.3	96.2	321.99	3	6	70	941.07	619.08	37	36	22	48.36	10.64	34.6
0.33	0.33	61.6	96.8	121.44	3	6	83	835.82	714.38	44	42	28	41.32	11.57	40.6
0.33	0.33	49.9	88.1	159.53	3	5	70	939.11	779.58	31	29	28	44.68	12.51	55.1
0.33	0.33	62.7	95.2	161.9	3	7	70	895.61	733.71	39	38	43	31.4	13.5	50
0.33	0.33	36.1	95.5	166.18	3	5	57	964.45	798.27	40	38	22	38.95	8.57	56.7
0.33	0.33	58.2	88.4	167.74	3	5	70	939.11	771.37	28	27	28	31.64	8.86	65.2
0.33	0.33	38	96.3	178.55	3	5	57	964.45	785.9	43	35	22	38.95	8.57	60.4
0.33	0.33	37.8	96	180.48	3	5	57	964.45	783.97	37	35	22	38.95	8.57	59.9
0.33	0.33	37.7	95.8	181.96	3	5	57	964.45	782.49	36	34	22	38.95	8.57	59.7
0.34	0.33	61.8	95.2	187.01	3	6	70	928.82	741.81	23	20	22	58.45	12.86	57.4
0.34	0.33	60.6	95.2	191.91	3	6	70	928.82	736.91	17	16	22	54.41	11.97	56.1
0.33	0.33	43.6	86.8	199.94	3	5	70	939.11	739.17	26	25	28	44.68	12.51	47.4
0.33	0.33	53.7	97.5	207.97	3	5	70	858.45	650.48	22	21	22	38.64	8.5	58.9
0.32	0.33	50.2	97.6	213.39	3	4	70	996.69	783.3	38	33	22	26.82	5.9	68.2
0.33	0.33	54.7	98	214.56	3	6	70	968.45	753.89	42	38	28	28.75	8.05	50
0.33	0.33	122.3	96.7	223.73	3	8	70	917.03	693.3	78	77	37	18.14	6.71	88.7
0.34	0.33	63.3	97.2	224.48	3	6	70	968.45	743.97	44	40	28	28.75	8.05	58.8
0.33	0.33	50.9	98.9	228.64	3	6	70	968.45	739.81	40	36	28	45.14	12.64	46
0.33	0.33	52.6	99.3	230.62	3	6	70	968.45	737.83	30	27	28	34.75	9.73	47.8
0.33	0.33	54.1	93.4	233.73	3	5	70	861.81	628.08	23	22	22	34.68	7.63	59.7
0.33	0.33	53.4	97.9	234.26	3	5	70	859.3	625.04	23	22	22	38.64	8.5	58.5
0.33	0.33	52.6	98.6	236.91	3	6	70	968.45	731.54	40	35	28	45.14	12.64	47.8
0.33	0.33	52.8	98.2	246.6	3	6	70	968.45	721.85	38	35	28	28.75	8.05	48
0.33	0.33	53.1	94.7	247.25	3	5	70	861.81	614.56	24	23	22	38.64	8.5	58.4
0.33	0.33	47	93.4	247.39	3	6	70	941.44	694.05	32	28	22	61.77	13.59	42.6
0.32	0.33	89.5	96.5	247.47	3	7	70	951.12	703.65	71	60	40	34.4	13.76	73.1
0.33	0.33	52	99	248.12	3	6	70	968.45	720.33	37	34	28	34.75	9.73	47.1
0.33	0.33	53.8	94.7	248.77	3	5	70	861.81	613.04	24	23	22	34.68	7.63	59.3
0.28	0.33	52.4	96.7	254.78	3	4	70	941.44	686.66	32	30	22	60.09	13.22	71.7
0.34	0.33	51.5	94.5	260.88	3	7	70	922.01	661.13	35	29	28	38.86	10.88	40.4
0.31	0.33	67.1	95.1	261.15	3	7	57	970.89	709.74	47	46	37	26.76	9.9	81.2
0.33	0.33	57.9	92.6	265.75	3	6	70	970.95	705.2	50	42	37	31.49	11.65	53.7
0.31	0.33	63.4	94.4	272.92	3	7	57	1004.04	731.12	34	39	40	25.15	10.06	76.3
0.31	0.33	65.3	94.4	275.6	3	7	57	1004.04	728.44	34	40	40	25.15	10.06	78.9
0.35	0.33	83.6	95.3	276.79	3	7	70	912.89	636.1	66	62	30	54.8	16.44	68
0.34	0.33	50.2	98.8	290.79	3	6	70	968.45	677.66	30	28	28	45.14	12.64	45.4
0.32	0.33	42.7	95.5	293.48	3	7	70	922.01	628.53	50	37	28	48.5	13.58	32.6
0.32	0.33	68.8	94.5	313.28	3	7	57	1004.04	690.76	38	36	40	25.15	10.06	83.4
0.34	0.33	39.8	96.3	335.12	3	5	70	1003.17	668.05	46	46	22	42.14	9.27	42.1
0.33	0.33	56.9	97	363.84	3	6	70	968.45	604.61	43	39	28	28.75	8.05	52.4
0.32	0.33	68.6	94.4	370.37	3	7	57	1004.04	633.67	34	33	40	25.15	10.06	83.1
0.35	0.34	72.9	95	108.56	3	4	83	842.14	733.58	76	46	37	36.24	13.41	73.2
0.45	0.34	54.2	96.1	112.14	3	6	70	851.25	739.11	38	37	37	26.05	9.64	49.7
0.34	0.34	65.3	97.3	125.91	3	6	83	835.82	709.91	66	60	28	39.93	11.18	43.1
0.35	0.34	46.3	94.2	136.33	3	4	57	924.01	787.68	35	34	28	26.64	7.46	94.5
0.34	0.34	66	95.7	153.04	3	6	83	837.08	684.04	49	40	28	41.32	11.57	43.8
0.34	0.34	42.5	86.7	160.6	3	5	70	939.11	778.51	31	29	28	44.68	12.51	46
0.35	0.34	49.1	92.6	173.04	3	5	70	939.11	766.07	30	30	28	44.68	12.51	53.6
0.35	0.34	59.3	95.1	173.33	3	6	70	928.82	755.49	26	25	22	58.45	12.86	54.8
0.35	0.34	69.6	95.1	174.45	3	6	70	928.82	754.37	23	28	22	54.41	11.97	65.2
0.45	0.34	53.6	96	175.35	3	6	70	851.25	675.9	37	36	37	27.3	10.1	49.1
0.41	0.34	118.6	95.6	181.94	4	8	57	950.49	768.55	47	46	50	31.22	15.61	97.3
0.51	0.34	95.3	96.6	183.97	3	6	70	898.48	714.51	29	26	35.8	29.69	10.63	91.1
0.32	0.34	55.5	97.1	191.16	3	4	70	996.69	805.53	38	34	22	26.82	5.9	76.2
0.34	0.34	53	97.6	213.77	3	6	70	968.45	754.68	39	35	28	28.75	8.05	48.2
0.34	0.34	53.6	97.5	217.46	3	5	70	858.45	640.99	22	21	22	38.64	8.5	58.8
0.32	0.34	39	90.9	217.94	2	5	70	929.06	711.12	32	33	30	44.57	13.37	62.3
0.36	0.34	82.4	96.2	222.39	3	7	70	912.18	689.79	59	52	30	54.8	16.44	66.9
0.34	0.34	52.1	99.3	227.13	3	6	70	968.45	741.32	33	30	28	34.75	9.73	47.2
0.34	0.34	50.3	99.2	228.94	3	6	70	968.45	739.51	33	29	28	34.75	9.73	45.5
0.34	0.34	50.6	99	229.65	3	6	70	968.45	738.8	28	26	28	45.14	12.64	45.7
0.34	0.34	49.2	97.7	230.57	3	4	70	902.91	672.34	23	22	30	28.2	8.46	66.8
0.34	0.34	120.3	96.4	245.36	3	8	70	917.03	671.67	77	76	37	18.14	6.71	87.2
0.34	0.34	47.4	98.7	247.84	3	6	70	968.45	720.61	40	36	28	45.14	12.64	42.7
0.34	0.34	56.1	97.4	248.64	3	5	70	858.45	609.81	21	20	22	38.64	8.5	61.8
0.34	0.34	52.6	99.2	250.68	3	6	70	968.45	717.77	28	26	28	45.14	12.64	47.8
0.35	0.34	53.3	97.2	253.08	3	6	70	979.08	726	37	35	37	29.38	10.87	48.6
0.34	0.34	60.3	93.1	255.94	3	6	70	970.95	715.01	50	42	37	31.49	11.65	56.1
0.32	0.34	55.7	94.9	256.22	3	7	57	970.89	714.67	46	43	37	28.11	10.4	66.2
0.36	0.34	80.2	95.9	258.57	3	7	70	912.18	653.61	60	55	30	51.9	15.57	65
0.32	0.34	58.4	96.1	261.7	3	8	70	938.93	677.23	35	33	37	35.05	12.97	40.4
0.32	0.34	67	95.4	262.04	3	7	57	970.89	708.85	50	49	37	26.76	9.9	80.9
0.34	0.34	45.1	98.4	269.15	3	6	70	968.45	699.3	41	36	28	45.14	12.64	40.3
0.32	0.34	58.7	95.3	270.09	3	7	57	970.89	700.8	47	45	37	28.11	10.4	70.2
0.32	0.34	57.6	95.2	272.18	3	7	57	970.89	698.71	47	44	37	28.11	10.4	68.7
0.32	0.34	54.9	94.6	274.43	3	7	57	970.89	696.46	47	44	37	28.11	10.4	65.2
0.32	0.34	61	95.9	275.11	3	8	70	938.93	663.82	34	32	37	35.05	12.97	42.4
0.57	0.34	72.9	95.3	310.03	3	6	70	951.54	641.51	34	31	28	33	9.24	68.6
0.38	0.34	62	95.3	314.1	3	4	70	941.07	626.97	25	23	22	48.36	10.64	86.3
0.35	0.34	40.8	97.7	327.84	3	5	70	1003.17	675.33	46	45	22	69.77	15.35	43.3
0.32	0.34	22.7	94.5	333.08	2.5	4	57	990.73	657.65	44	44	18.5	71.89	13.3	48.4
0.34	0.34	48.3	95.3	344.24	3	5	70	1000.85	656.61	44	42	22	69.77	15.35	52.4
0.31	0.34	60.7	94.6	346.07	3	8	57	1004.04	657.97	40	39	40	29.73	11.89	63.7
0.34	0.34	68.2	97.8	346.16	3	6	70	968.45	622.29	45	42	28	28.75	8.05	63.6
0.31	0.34	23.5	94.8	371.13	2.5	4	57	990.73	619.6	42	41	18.5	71.89	13.3	50.7
0.32	0.34	64.7	94.4	392.5	3	7	57	1004.04	611.54	35	34	40	29.73	11.89	78
0.35	0.35	76	88.7	85.09	3	5	70	939.11	854.02	30	29	28	31.64	8.86	87
0.45	0.35	53.8	96.1	113.08	3	6	70	851.25	738.17	37	36	37	26.05	9.64	49.3
0.36	0.35	71.2	95.2	115.86	3	6	70	928.82	812.96	17	22	22	54.41	11.97	66.9
0.4	0.35	71.5	97.6	130.89	3	5	83	855.14	724.25	59	43	28	49.07	13.74	57.2
0.35	0.35	63.6	91.8	147.22	3	6	70	939.11	791.89	27	26	28	31.64	8.86	59.6
0.36	0.35	49.6	92.4	152.23	3	5	70	939.11	786.88	23	22	28	44.68	12.51	54.3
0.35	0.35	48.6	87.4	153.91	3	5	70	939.11	785.2	33	31	28	44.68	12.51	53.6
0.36	0.35	68.6	95.7	155.85	3	6	70	928.82	772.97	18	23	22	54.41	11.97	64.3
0.36	0.35	72.9	95.4	164.7	3	6	70	928.82	764.12	18	21	22	54.41	11.97	68.6
0.35	0.35	58.4	88.6	165.12	3	5	70	939.11	773.99	30	29	28	31.64	8.86	65.4
0.35	0.35	64.1	95.4	167.09	3	7	70	895.61	728.52	32	31	43	33.16	14.26	51.2
0.46	0.35	53.9	96.1	170.19	3	6	70	851.25	681.06	38	37	37	27.3	10.1	49.4
0.35	0.35	62.4	96.1	171.25	3	6	83	835.82	664.57	44	42	28	41.32	11.57	41.2
0.35	0.35	65.3	94.9	174.04	3	6	83	837.08	663.04	49	42	28	41.32	11.57	43.3
0.36	0.35	69.6	95.3	174.45	3	6	70	928.82	754.37	18	20	22	54.41	11.97	65.2
0.36	0.35	68.9	95.6	178.28	3	6	70	928.82	750.54	18	23	22	54.41	11.97	64.6
0.35	0.35	56.9	97.7	189.46	3	4	70	928.86	739.4	24	23	22	58.45	12.86	78.4
0.35	0.35	51.1	97.5	212	3	6	70	968.45	756.45	41	36	28	28.75	8.05	46.4
0.35	0.35	49.2	95.3	214.88	3	4	70	882.27	667.39	40	39	28	30.32	8.49	66.9
0.35	0.35	115.7	96	217.87	3	8	70	917.03	699.16	77	76	37	18.14	6.71	83.8
0.34	0.35	56.3	99.3	220.76	3	4	70	928.86	708.1	26	25	22	58.45	12.86	77.2
0.33	0.35	58.4	95.3	225.58	3	8	70	938.93	713.35	33	31	37	35.05	12.97	40.5
0.33	0.35	57	95.4	226.92	3	7	70	949.01	722.09	46	37	28	41.64	11.66	45
0.37	0.35	95.7	97.7	227.79	3	7	70	912.18	684.39	65	60	30	54.8	16.44	78.2
0.36	0.35	70.3	95.1	230.8	3	6	70	965.73	734.93	56	54	40	39.3	15.72	65.9
0.37	0.35	71.2	95.4	230.99	3	6	70	965.73	734.74	57	56	40	39.3	15.72	66.9
0.33	0.35	57.9	94.4	233.3	3	7	57	970.89	737.59	47	45	37	28.11	10.4	69.2
0.35	0.35	104.7	98.4	235.14	3	8	70	924.61	689.47	75	80	37	46.62	17.25	75.1
0.35	0.35	54.3	97.3	241.19	3	4	70	928.86	687.67	23	22	22	58.45	12.86	74.5
0.34	0.35	55.4	96.5	242.15	3	8	70	938.93	696.78	36	34	37	35.05	12.97	38.1
0.37	0.35	66	94.8	242.81	3	6	70	965.73	722.92	36	28	40	39.3	15.72	61.7
0.36	0.35	69.7	94.9	243.31	3	6	70	965.73	722.42	44	44	40	39.3	15.72	65.4
0.36	0.35	55	96.6	245.89	3	6	70	979.08	733.19	35	34	37	29.38	10.87	50.3
0.35	0.35	53	98.3	247.08	3	6	70	968.45	721.37	44	41	28	28.75	8.05	48.3
0.38	0.35	91.1	95.8	250	3	6	70	966.17	716.17	29	27	40	20.9	8.36	86.9
0.35	0.35	66.2	94.8	250.44	3	6	70	965.73	715.29	37	35	40	39.3	15.72	61.9
0.36	0.35	61	95.4	254.16	3	8	70	938.93	684.77	33	31	37	35.05	12.97	42.4
0.35	0.35	69.4	95	255.73	3	6	70	965.73	710	36	28	40	39.3	15.72	65.2
0.3	0.35	46	95	256.29	3	4	70	941.44	685.15	32	28	22	31.68	6.97	62
0.35	0.35	56.9	95.3	258.02	3	7	70	949.01	690.99	45	42	28	41.64	11.66	45
0.35	0.35	69.1	95.2	258.5	3	6	70	965.73	707.23	36	35	40	39.3	15.72	64.8
0.38	0.35	61.4	95.5	259.68	3	8	70	938.93	679.25	32	30	37	26.38	9.76	42.7
0.33	0.35	58.3	95.7	267.93	3	8	70	938.93	671	33	31	37	35.05	12.97	40.3
0.36	0.35	80.1	95.6	273.05	3	7	70	912.18	639.13	61	58	30	51.9	15.57	65.1
0.35	0.35	75.1	95.1	274.2	3	6	70	941.42	667.22	31	31	22	58	12.76	70.8
0.4	0.35	73.3	97.3	274.26	3	8	57	923.17	648.91	54	47	37	40.76	15.08	77.7
0.34	0.35	75	95.3	274.87	3	7	70	912.18	637.31	60	58	30	51.9	15.57	60.6
0.33	0.35	58.1	95.6	276.99	3	7	57	970.89	693.9	48	46	37	28.11	10.4	69.3
0.35	0.35	74.4	95.3	281.55	3	7	70	912.18	630.63	54	51	30	51.9	15.57	60.1
0.35	0.35	41.3	97.5	282.08	3	5	70	1003.17	721.09	46	45	22	69.77	15.35	43.9
0.36	0.35	53.3	96.1	292.1	3	5	70	979.08	686.98	32	31	37	28.51	10.55	58.5
0.31	0.35	82.4	97	294.75	4.2	7	57	1052.99	758.24	47	45	40	23.65	9.46	72
0.35	0.35	86.5	94.4	298.43	3	8	57	968.09	669.66	40	77	37	43.84	16.22	93.3
0.36	0.35	49.2	93.2	322.41	3	7	70	922.01	599.6	34	33	28	38.86	10.88	38.4
0.36	0.35	49.4	93.3	328.79	3	7	70	922.01	593.22	35	34	28	38.86	10.88	38.5
0.36	0.35	49.1	93.3	331.28	3	7	70	922.01	590.73	37	36	28	40.93	11.46	38.3
0.37	0.35	48.8	93.1	336.42	3	7	70	922.01	585.59	34	33	28	38.86	10.88	38
0.32	0.35	77.5	96.2	336.93	4.2	7	57	1052.99	716.06	46	44	40	23.65	9.46	67.5
0.35	0.35	40.3	97.5	354.88	3	5	70	1003.17	648.29	46	45	22	69.77	15.35	42.6
0.34	0.35	61	97.1	355.11	4	5	57	1052.9	697.79	48	47	40	25.9	10.36	76.6
0.32	0.35	78.5	96.8	357.42	4.2	7	57	1052.99	695.57	46	44	40	23.65	9.46	68.3
0.3	0.35	80.7	97.4	364.37	3	7	57	1052.99	688.62	43	41	40	23.65	9.46	98.5
0.32	0.35	78.7	96.4	368.94	4.2	7	57	1052.99	684.05	46	44	40	23.65	9.46	68.7
0.34	0.35	64.2	97	392.92	3	6	57	1052.9	659.98	48	47	40	23.65	9.46	89.9
0.35	0.35	42.2	97	394.4	3	5	70	1003.17	608.77	46	46	22	69.77	15.35	45
0.35	0.35	97.2	88.6	613.79	3	6	70	939.11	325.32	29	28	28	31.64	8.86	94.2
0.36	0.36	50.3	95.2	113.35	3	6	70	851.25	737.9	35	33	37	26.05	9.64	45.8
0.38	0.36	66.2	96.3	155.01	3	8	57	942.66	787.65	23	21	37	22.05	8.16	69.8
0.36	0.36	65.4	95.9	163.31	3	6	83	837.08	673.77	49	40	28	41.32	11.57	43.3
0.36	0.36	60.5	95.7	163.85	3	7	70	895.61	731.76	38	37	43	33.16	14.26	48.1
0.37	0.36	68.7	95.8	173.66	3	6	70	928.82	755.16	18	23	22	54.41	11.97	64.2
0.36	0.36	65.2	95.6	176.97	3	7	70	895.61	718.64	31	30	43	33.16	14.26	52.1
0.36	0.36	67	94.5	178.69	3	6	83	837.08	658.39	49	40	28	41.32	11.57	44.7
0.36	0.36	67.8	95.8	179.9	3	7	70	895.61	715.71	32	31	43	33.16	14.26	54.3
0.37	0.36	66.7	94.8	181.37	3	6	70	928.82	747.45	19	24	22	54.41	11.97	62.4
0.36	0.36	52.6	92.4	186.14	3	5	70	939.11	752.97	24	23	28	44.68	12.51	58
0.37	0.36	52.1	97.3	202.43	3	6	70	952.81	750.38	34	32	22	72	15.84	47.4
0.36	0.36	56.6	97.8	206.26	3	6	70	968.45	762.19	45	41	28	28.75	8.05	51.9
0.36	0.36	41.4	97.6	209.28	3	5	70	1003.17	793.89	45	44	22	69.77	15.35	44
0.36	0.36	45.6	96.7	213.72	3	6	70	943.51	729.79	42	34	30	38.63	11.59	40.9
0.36	0.36	111.4	95.7	222.9	3	6	83	900.46	677.56	72	50	45	35.6	16.02	76.4
0.37	0.36	54.6	96.2	224.07	3	5	70	979.08	755.01	31	30	37	28.51	10.55	60
0.36	0.36	77.9	97.5	226.05	3	8	70	921.45	695.4	55	63	37	28.95	10.71	55
0.36	0.36	94	97.6	230.16	3	8	70	924.61	694.45	74	75	37	46.62	17.25	67.2
0.35	0.36	80.6	93.7	231.91	3	8	57	968.09	736.18	42	80	37	43.84	16.22	86.5
0.34	0.36	56.8	96.3	235.47	3	8	70	938.93	703.46	36	34	37	35.05	12.97	39.2
0.36	0.36	79.4	96.5	236	3	6	83	903.48	667.48	18	30	45	35.6	16.02	53.4
0.37	0.36	53.5	96.5	237.75	3	5	70	979.08	741.33	32	31	37	28.51	10.55	58.6
0.36	0.36	69.6	95	241.45	3	6	70	965.73	724.28	37	25	40	39.3	15.72	65.3
0.38	0.36	73.3	95.3	242.95	3	6	70	965.73	722.78	56	55	40	39.3	15.72	69.1
0.34	0.36	50.2	97.3	244.4	3	4	70	996.69	752.29	39	35	22	26.82	5.9	68.3
0.36	0.36	79	95.4	246.52	3	6	70	965.73	719.21	35	32	40	39.3	15.72	74.8
0.36	0.36	108.9	94.3	250.14	3	6	83	900.46	650.32	70	47	45	35.6	16.02	74.8
0.36	0.36	65.3	93.3	251.69	3	6	70	970.95	719.26	51	44	37	31.49	11.65	61.1
0.33	0.36	81	97.3	253.65	4.2	8	57	1052.99	799.34	46	44	40	23.65	9.46	61.8
0.38	0.36	70.5	95.2	258.57	3	6	70	965.73	707.16	57	56	40	39.3	15.72	66.2
0.38	0.36	94.6	97.2	263.45	3	7	70	912.18	648.73	60	55	30	54.8	16.44	77.4
0.36	0.36	73	95.1	264.26	3	8	57	946.09	681.83	37	36	37	17.68	6.54	77.8
0.36	0.36	45.3	95.9	264.99	2.5	6	70	944.25	679.26	50	48	30	61.27	18.38	48.8
0.31	0.36	81.9	96.4	265.77	4.2	7	57	1052.99	787.22	46	44	40	23.65	9.46	71.6
0.36	0.36	111.6	94.7	265.97	3	6	83	900.46	634.49	70	47	45	35.6	16.02	76.7
0.36	0.36	84.1	94.3	266.26	3	8	57	968.09	701.83	40	77	37	43.84	16.22	90.5
0.35	0.36	65.1	95.1	266.99	3	6	70	965.73	698.74	55	54	40	43.83	17.53	60.7
0.36	0.36	110.4	95.4	270.9	3	8	70	917.03	646.13	78	77	37	18.14	6.71	79.9
0.38	0.36	87.3	95.9	271.02	3	7	70	912.18	641.16	59	54	30	54.8	16.44	71.1
0.37	0.36	55.4	96.6	272.29	3	5	70	979.08	706.79	33	32	37	28.51	10.55	61
0.31	0.36	45.4	94.9	276.88	3	4	70	941.44	664.56	32	28	22	60.09	13.22	61.2
0.37	0.36	51.8	97.1	277.48	3	5	70	979.08	701.6	34	33	37	28.51	10.55	56.6
0.38	0.36	82.4	96.2	277.66	3	7	70	912.18	634.52	60	55	30	54.8	16.44	66.9
0.32	0.36	48.4	95.3	281.57	3	4	70	941.44	659.87	32	28	22	60.09	13.22	65.7
0.35	0.36	49.3	94.9	282.05	3	7	70	922.01	639.96	50	37	28	38.86	10.88	38.4
0.36	0.36	55.3	96	284.07	3	4	70	990.6	706.53	19	17	30	27.67	8.3	76.1
0.38	0.36	91.9	96.1	287.25	3	7	70	912.18	624.93	60	55	30	54.8	16.44	75.1
0.34	0.36	58.2	95.9	289.63	3	8	70	938.93	649.3	33	31	37	35.05	12.97	40.3
0.34	0.36	58.1	95.5	291.01	3	8	70	938.93	647.92	33	31	37	35.05	12.97	40.2
0.36	0.36	47.3	95.3	300.56	3	5	70	1000.85	700.29	46	44	22	69.77	15.35	51.3
0.38	0.36	85	96.5	308.91	3	7	70	912.18	603.27	60	55	30	54.8	16.44	69.1
0.35	0.36	42.1	95.5	314.88	3	7	70	922.01	607.13	50	37	28	38.86	10.88	32.1
0.32	0.36	81	96.3	326.35	4.2	7	57	1052.99	726.64	46	44	40	23.65	9.46	70.8
0.36	0.36	36.4	97.5	336.16	3	5	70	1003.17	667.01	45	45	22	69.77	15.35	37.9
0.33	0.36	77.8	96.1	337.81	4.2	7	57	1052.99	715.18	46	44	40	23.65	9.46	67.8
0.34	0.36	41.4	95.4	349.83	3	5	70	1003.17	653.34	46	44	22	42.14	9.27	44.1
0.36	0.36	40.5	97.2	350.72	3	5	70	1003.17	652.45	45	45	22	69.77	15.35	42.8
0.36	0.36	48.7	94.3	378.56	3	5	70	1000.85	622.29	47	46	22	69.77	15.35	53
0.34	0.36	67.1	97.1	446.29	4	5	57	1052.9	606.61	48	47	40	23.65	9.46	84.9
0.37	0.37	71.5	97.9	131.27	3	5	83	855.14	723.87	57	52	28	33.57	9.4	57.1
0.38	0.37	52.5	97.2	157.89	3	6	70	952.81	794.92	32	30	22	72	15.84	47.9
0.36	0.37	58.7	95.7	166.07	3	7	70	895.61	729.54	37	35	43	33.16	14.26	46.5
0.37	0.37	66.9	94.6	167.56	3	6	83	837.08	669.52	48	40	28	41.32	11.57	44.6
0.37	0.37	65.3	94.8	168.65	3	6	83	837.08	668.43	47	40	28	41.32	11.57	43.4
0.37	0.37	66.6	96.5	170.35	3	6	83	837.08	666.73	49	42	28	41.32	11.57	44.2
0.37	0.37	71.3	95.9	182.9	3	8	70	815.69	632.79	36	34	37	37	13.69	50.2
0.37	0.37	53.3	96.2	216.53	3	5	70	979.08	762.55	31	30	37	28.51	10.55	58.5
0.37	0.37	60.8	95.3	216.78	3	6	70	965.01	748.23	37	35	37	31.49	11.65	56.4
0.36	0.37	75.1	93.5	221.66	3	8	57	968.09	746.43	45	44	37	43.84	16.22	80.3
0.39	0.37	97	97.5	226.15	3	7	70	912.18	686.03	61	56	30	54.8	16.44	79.3
0.37	0.37	95.8	94.7	226.22	3	6	83	900.46	674.24	70	47	45	35.6	16.02	65.3
0.37	0.37	99.8	94.5	227.07	3	6	83	900.46	673.39	70	47	45	35.6	16.02	68.2
0.36	0.37	78.6	93.6	230.72	3	8	57	968.09	737.37	45	58	37	43.84	16.22	84.3
0.37	0.37	46.1	95.5	236.28	3	4	70	882.27	645.99	39	38	28	30.32	8.49	62.2
0.37	0.37	103.9	94.5	236.3	3	6	83	900.46	664.16	70	47	45	35.6	16.02	71.2
0.37	0.37	51.8	95.6	236.83	3	5	70	979.08	742.25	29	28	37	28.51	10.55	56.6
0.35	0.37	58.1	94.3	241.67	3	7	70	946.02	704.35	53	49	28	41.64	11.66	46.1
0.35	0.37	57	95.5	242.75	3	7	70	949.01	706.26	45	42	28	41.64	11.66	45
0.37	0.37	58.9	95.3	245.75	3	6	70	965.01	719.26	36	34	37	31.49	11.65	54.4
0.37	0.37	106.3	94.2	246.41	3	6	83	900.46	654.05	70	47	45	35.6	16.02	72.9
0.37	0.37	56.5	95.4	250.88	3	6	70	965.01	714.13	36	34	37	31.49	11.65	52
0.37	0.37	91.8	97.4	251.11	3	6	83	903.48	652.37	18	30	45	26.96	12.13	62.1
0.37	0.37	105.8	94.3	260.85	3	6	83	900.46	639.61	70	47	45	35.6	16.02	72.5
0.56	0.37	44	95.6	265.79	3	7	57	926.23	660.44	42	42	30	36.37	10.91	50.8
0.36	0.37	108.4	94.6	269.68	3	6	83	900.46	630.78	70	47	45	35.6	16.02	74.4
0.39	0.37	94	96.6	281.77	3	7	70	912.18	630.41	60	55	30	54.8	16.44	77
0.37	0.37	45.6	95.8	282.94	2.5	6	70	944.25	661.31	50	49	30	38.63	11.59	49.2
0.37	0.37	95.8	97.4	282.97	3	6	83	903.48	620.51	18	30	45	26.96	12.13	65
0.32	0.37	47.8	95	283.02	3	4	70	941.44	658.42	33	29	22	60.09	13.22	64.9
0.31	0.37	57	95.3	288.18	3	7	70	949.01	660.83	30	33	28	41.64	11.66	45
0.37	0.37	56.1	94.2	291.74	3	8	70	941.42	649.68	35	34	22	58	12.76	38.8
0.37	0.37	58.9	93.9	297.78	3	8	70	941.42	643.64	36	34	22	58	12.76	40.9
0.37	0.37	60.6	95	298.61	3	6	70	999.94	701.33	69	33	28	30.39	8.51	56.2
0.37	0.37	45.6	98.1	298.63	2.5	6	70	942.95	644.32	47	45	30	61.27	18.38	49
0.37	0.37	50.7	94.1	304.93	3	6	70	943.27	638.34	29	27	30	37.1	11.13	46.2
0.32	0.37	79.8	96.2	307.22	4.2	7	57	1052.99	745.77	46	44	40	23.65	9.46	69.6
0.38	0.37	64.5	95.4	315.1	3	4	70	941.07	625.97	24	22	22	37	8.14	90.1
0.37	0.37	85.6	94.5	315.9	3	8	57	968.09	652.19	41	76	37	45.24	16.74	92.2
0.35	0.37	23.5	94.1	324.49	2.5	4	57	990.73	666.24	43	43	18.5	71.89	13.3	50.9
0.35	0.37	22.1	94.5	332.83	2.5	4	57	990.73	657.9	43	43	18.5	71.89	13.3	47
0.35	0.37	26.2	93.7	345.35	2.5	4	57	990.73	645.38	43	43	18.5	71.89	13.3	58.4
0.37	0.37	72	97.3	382.23	3	6	70	924.61	542.38	44	43	56	30.8	17.25	67.5
0.37	0.37	68.6	98.2	456.47	3	7	70	932.52	476.05	27	24	37	25.19	9.32	54.7
0.41	0.38	53.7	95.4	109.61	3	6	70	851.25	741.64	38	36	37	26.05	9.64	49.3
0.38	0.38	71.5	98.2	146.9	3	5	83	855.14	708.24	57	52	28	33.57	9.4	57.1
0.39	0.38	55.9	97.2	165.74	3	6	70	952.81	787.07	23	22	22	72	15.84	51.3
0.39	0.38	75.6	96.6	188.76	3	8	57	923.17	734.41	51	43	37	40.76	15.08	80.5
0.38	0.38	78.7	96.6	193.82	3	8	70	820.21	626.39	35	33	37	37.54	13.89	55.7
0.39	0.38	78.3	96.1	194.81	3	8	70	820.21	625.4	36	35	37	37	13.69	55.4
0.38	0.38	72.6	97	195.14	3	8	70	820.21	625.07	36	35	37	37	13.69	51.1
0.38	0.38	76	96	201.57	3	8	70	820.21	618.64	35	33	37	37.54	13.89	53.8
0.39	0.38	78.8	95.9	203.38	3	8	70	820.21	616.83	35	33	37	37.54	13.89	55.9
0.38	0.38	87.9	97.4	204.4	3	8	70	967.63	763.23	40	36	43	19.09	8.21	62.6
0.36	0.38	65.9	95.4	204.98	3	6	57	818.75	613.77	31	29	37	20.22	7.48	92.8
0.38	0.38	42.5	96	205.51	3	6	70	943.51	738	43	35	30	38.63	11.59	37.8
0.42	0.38	52.8	95.7	207.2	3	6	70	881.13	673.93	38	36	22	51.77	11.39	48.2
0.4	0.38	52.3	97.6	207.28	3	6	70	884.75	677.47	42	40	22	50.27	11.06	47.6
0.42	0.38	51.1	95.8	208.08	3	6	70	881.13	673.05	39	37	22	51.77	11.39	46.5
0.42	0.38	55.9	95.8	208.25	3	6	70	881.13	672.88	37	34	22	63.82	14.04	51.4
0.41	0.38	72.1	96.4	208.48	3	8	70	815.69	607.21	38	36	37	37	13.69	50.7
0.42	0.38	51.2	96.1	213.1	3	6	70	881.13	668.03	37	34	22	63.82	14.04	46.6
0.38	0.38	55.3	94	220.29	3	6	70	970.95	750.66	43	39	37	31.49	11.65	50.9
0.39	0.38	71.5	96.3	228.16	3	8	70	815.69	587.53	38	36	37	37	13.69	50.3
0.37	0.38	91.3	97.4	235.25	3	8	70	924.61	689.36	72	68	37	46.62	17.25	65.2
0.38	0.38	45.6	95.4	254.24	2.5	6	70	944.25	690.01	49	48	30	38.63	11.59	49.2
0.37	0.38	60.9	95.2	261.97	3	6	70	999.94	737.97	71	27	28	30.39	8.51	56.5
0.38	0.38	54.8	96.2	264.12	3	5	70	979.08	714.96	32	31	37	28.51	10.55	60.2
0.33	0.38	46.4	94.7	264.8	3	4	70	941.44	676.64	32	28	22	31.68	6.97	62.8
0.35	0.38	85.3	95.6	266.64	3	7	70	912.89	646.25	66	62	30	54.8	16.44	69.5
0.38	0.38	69.3	95.7	270.04	3	8	70	815.69	545.65	34	32	37	25.95	9.6	48.7
0.33	0.38	45.7	95.4	270.36	3	4	70	941.44	671.08	22	20	22	31.68	6.97	61.6
0.38	0.38	53.6	95.7	271.46	3	5	70	979.08	707.62	31	30	37	28.51	10.55	58.9
0.34	0.38	57.1	93.2	275.56	3	6	57	913.3	637.74	28	27	28	27.89	7.81	79.7
0.33	0.38	45.9	95.2	277.53	3	4	70	941.44	663.91	23	21	22	31.68	6.97	61.9
0.39	0.38	45.6	97.7	281.64	2.5	6	70	942.95	661.31	45	43	30	61.27	18.38	49
0.37	0.38	45.6	98.3	285.3	2.5	6	70	942.95	657.65	47	45	30	61.27	18.38	49
0.33	0.38	45.8	95.3	286.41	3	4	70	941.44	655.03	26	23	22	31.68	6.97	61.9
0.41	0.38	55.6	96	286.47	3	6	70	952.81	666.34	23	22	22	63.09	13.88	51.1
0.41	0.38	54.3	96.3	290.9	3	6	70	952.81	661.91	24	23	22	63.09	13.88	49.8
0.36	0.38	53	96.4	295.42	3	6	57	998.53	703.11	41	35	30	38.63	11.59	73.1
0.35	0.38	42.9	96.2	295.77	3	6	57	998.53	702.76	42	36	30	38.63	11.59	57.8
0.32	0.38	50.9	93.4	300.41	3	6	70	941.44	641.03	32	27	22	61.77	13.59	46.6
0.37	0.38	58.9	95	310.05	3	6	70	999.94	689.89	68	61	28	30.39	8.51	54.5
0.38	0.38	67.6	95.7	324	3	6	70	948.62	624.62	41	40	37	22.57	8.35	63.2
0.39	0.38	49.1	93.4	326.23	3	7	70	922.01	595.78	34	33	28	40.93	11.46	38.3
0.38	0.38	73.5	96	328.21	3	8	70	815.69	487.48	34	33	37	25.95	9.6	51.8
0.43	0.38	87.5	97.1	480.29	3	8	57	1002.59	522.3	34	31	28	32.86	9.2	94
0.38	0.38	81.7	97.7	534.1	3	8	70	921.45	387.35	55	63	37	28.95	10.71	57.9
0.42	0.39	53.9	96.1	120.11	3	6	70	851.25	731.14	39	37	37	26.05	9.64	49.4
0.39	0.39	54	95.1	128.2	3	6	70	851.25	723.05	37	35	37	26.05	9.64	49.5
0.38	0.39	49.6	95.9	158.38	3	6	57	944.88	786.5	42	36	30	60.67	18.2	68
0.44	0.39	65.5	97.7	172.15	3	8	57	923.17	751.02	51	41	37	40.76	15.08	68.9
0.39	0.39	78.3	96.2	180.09	3	8	70	820.21	640.12	36	35	37	37	13.69	55.4
0.41	0.39	57.2	97.5	182.53	3	6	70	884.75	702.22	40	38	22	50.27	11.06	52.6
0.39	0.39	76.4	96.4	182.55	3	8	70	820.21	637.66	36	35	37	37	13.69	54
0.43	0.39	53	95.6	202.5	3	6	70	881.13	678.63	37	34	22	51.77	11.39	48.4
0.37	0.39	70.6	96.9	204.8	3	8	57	923.17	718.37	51	39	37	40.76	15.08	74.8
0.31	0.39	70.4	96.7	208.44	3	7	57	1052.9	844.46	48	47	40	23.65	9.46	85.1
0.43	0.39	48.1	96.2	214.51	3	6	70	881.13	666.62	36	33	22	63.82	14.04	43.5
0.42	0.39	52.8	94.9	215.69	3.8	6	70	949.03	733.34	31	30	37	46.84	17.33	38.2
0.38	0.39	60.7	94.7	215.94	3	6	70	943.27	727.33	35	32	30	25.8	7.74	56.3
0.39	0.39	86.6	96.5	217.23	3	8	70	967.63	750.4	44	38	43	19.09	8.21	61.7
0.4	0.39	56.9	96.4	221.45	3	6	70	952.81	731.36	18	19	22	72	15.84	52.3
0.34	0.39	40.1	90.6	222.53	2	5	70	929.06	706.53	30	31	30	44.57	13.37	64.2
0.43	0.39	52.5	95.5	222.7	3	6	70	881.13	658.43	40	38	22	51.77	11.39	48
0.2	0.39	49.1	93.3	245.44	3	10	70	922.01	676.57	18	18	28	40.93	11.46	26.8
0.39	0.39	45.6	95.6	245.92	2.5	6	70	944.25	698.33	50	49	30	38.63	11.59	49.2
0.39	0.39	45.6	97.3	251.97	2.5	6	70	942.95	690.98	45	43	30	61.27	18.38	49
0.39	0.39	50.8	95.1	252.94	3	4	70	990.6	737.66	26	25	30	27.67	8.3	69.4
0.28	0.39	49.3	96	255.43	3	4	70	941.44	686.01	28	24	22	60.09	13.22	67
0.42	0.39	54.6	96.5	261.38	3	6	70	952.81	691.43	25	24	22	63.09	13.88	49.9
0.39	0.39	70.6	93.3	264.9	3	8	57	968.09	703.19	45	44	37	43.84	16.22	75.2
0.28	0.39	53.2	95.2	266.73	3	4	70	941.44	674.71	28	24	22	60.09	13.22	73.1
0.42	0.39	53.7	95.2	271.48	3.8	6	70	949.03	677.55	30	29	37	35.22	13.03	38.8
0.42	0.39	51.7	95.5	276.06	3.8	6	70	949.03	672.97	31	30	37	35.22	13.03	37.2
0.34	0.39	45.8	94.8	276.95	3	4	70	941.44	664.49	33	29	22	31.68	6.97	61.9
0.34	0.39	45.8	95.4	281.58	3	4	70	941.44	659.86	33	30	22	31.68	6.97	61.9
0.33	0.39	45.8	95.1	282.31	3	4	70	941.44	659.13	33	30	22	31.68	6.97	61.9
0.34	0.39	45.8	95.5	286.78	3	4	70	941.44	654.66	22	20	22	31.68	6.97	61.8
0.38	0.39	60.1	95.3	291.33	3	6	70	999.94	708.61	72	27	28	30.39	8.51	55.6
0.39	0.39	54.5	94.5	291.86	3	6	70	943.27	651.41	35	32	30	37.1	11.13	50.1
0.39	0.39	69	95.8	304.36	3	6	70	948.62	644.26	41	40	37	22.57	8.35	64.5
0.44	0.39	51	97.5	306.71	3	6	57	998.53	691.82	26	34	30	28.37	8.51	69.9
0.39	0.39	62.3	93.7	310.96	3	8	70	941.42	630.46	31	28	22	58	12.76	43.5
0.39	0.39	49.7	93.7	310.98	3	7	70	922.01	611.03	40	39	28	38.86	10.88	38.8
0.4	0.39	68.9	95.7	325.54	3	4	70	941.07	615.53	26	24	22	37	8.14	96.6
0.25	0.39	49.1	93.5	326.63	3	7	70	922.01	595.38	24	23	28	40.93	11.46	38.3
0.38	0.39	49.9	91.1	334.14	3	8	57	994.91	660.77	43	37	22	51.27	11.28	51.7
0.39	0.39	70.2	97.5	386.57	3	6	70	924.61	538.04	46	45	56	30.8	17.25	65.6
0.4	0.4	59.6	96.5	105.51	3	6	70	790.94	685.43	43	40	40	26.9	10.76	55.1
0.41	0.4	53.8	94.9	109.77	3	6	70	851.25	741.48	37	35	37	26.05	9.64	49.3
0.41	0.4	52.8	95.5	114.21	3	6	70	851.25	737.04	34	32	37	26.05	9.64	48.3
0.4	0.4	71.6	97	143.29	3	5	83	855.14	711.85	59	35	28	49.07	13.74	57.2
0.38	0.4	41.5	97.7	153.85	2	5	57	928.8	774.95	51	47	30	35.57	10.67	99.9
0.4	0.4	69.9	95.8	178.89	3	8	70	815.69	636.8	36	35	37	37	13.69	49.1
0.4	0.4	75.8	97.2	180.3	3	8	70	820.21	639.91	35	32	37	37.54	13.89	53.4
0.4	0.4	73.7	96.9	182.73	3	8	70	820.21	637.48	34	32	37	37.54	13.89	52
0.31	0.4	40.1	90.6	197.57	2	5	70	929.06	731.49	30	31	30	44.57	13.37	64.2
0.4	0.4	78.7	96.4	198.73	3	8	70	820.21	621.48	36	35	37	37.54	13.89	55.7
0.41	0.4	59.2	95.2	203.73	3	6	70	952.81	749.08	21	22	22	42.77	9.41	54.7
0.39	0.4	64.5	94.7	205.54	3	6	70	943.27	737.73	34	31	30	25.8	7.74	60.2
0.44	0.4	55	96	209.82	3	6	70	881.13	671.31	37	34	22	51.77	11.39	50.4
0.39	0.4	80.3	95.5	211.38	3	8	70	820.21	608.83	36	35	37	37	13.69	57
0.4	0.4	76.2	96.2	213.65	3	8	70	820.21	606.56	35	34	37	37.54	13.89	53.8
0.44	0.4	52.3	95.5	215.24	3	6	70	881.13	665.89	40	38	22	51.77	11.39	47.7
0.44	0.4	55.4	95.6	222.57	3	6	70	881.13	658.56	37	35	22	51.77	11.39	50.9
0.44	0.4	53.2	96.5	224.34	3	6	70	881.13	656.79	36	34	22	63.82	14.04	48.6
0.43	0.4	55	96.5	234.74	3	6	70	952.81	718.07	25	24	22	63.09	13.88	50.4
0.41	0.4	53.2	95.5	236.03	3	6	70	952.81	716.78	21	20	22	42.77	9.41	48.7
0.43	0.4	51.3	94.8	236.09	3.8	6	70	949.03	712.94	30	29	37	46.84	17.33	36.9
0.42	0.4	56.6	94.7	245.43	3.8	6	70	949.03	703.6	29	28	37	46.84	17.33	41.2
0.38	0.4	69.5	94.4	246.84	3	8	57	946.09	699.25	37	35	37	17.68	6.54	73.8
0.43	0.4	56.3	95.7	247.46	3.8	6	70	949.03	701.57	32	30	37	46.84	17.33	40.9
0.41	0.4	50.5	95.5	248.1	3	6	70	952.81	704.71	22	21	22	63.09	13.88	45.9
0.4	0.4	85	97.2	248.69	3	8	70	967.63	718.94	36	34	43	19.09	8.21	60.4
0.41	0.4	53.6	95.9	248.96	3	6	70	952.81	703.85	19	19	22	42.77	9.41	49.1
0.4	0.4	47.7	95.3	251.46	3	4	70	882.27	630.81	38	36	28	30.32	8.49	64.7
0.42	0.4	52.8	94.5	257.46	3.8	6	70	949.03	691.57	29	28	37	46.84	17.33	38.2
0.41	0.4	51.6	95.6	259.98	3	6	70	952.81	692.83	22	21	22	63.09	13.88	47.1
0.43	0.4	53.4	95.4	263.14	3.8	6	70	949.03	685.89	32	31	37	35.22	13.03	38.6
0.44	0.4	68.2	97.3	263.28	3	8	70	967.63	704.35	38	35	43	47.86	20.58	47.8
0.4	0.4	66.9	95.9	264.58	3	6	70	945.11	680.53	34	32	30	25.57	7.67	62.5
0.42	0.4	56.8	94.6	267.36	3.8	6	70	949.03	681.67	28	27	37	46.84	17.33	41.3
0.4	0.4	51.6	90.7	269.13	3	8	57	994.91	725.78	42	39	22	51.27	11.28	53.6
0.41	0.4	55.1	95.4	271.94	3	6	70	952.81	680.87	22	21	22	63.09	13.88	50.6
0.29	0.4	49.6	95.1	272.44	3	4	70	941.44	669	28	24	22	60.09	13.22	67.5
0.4	0.4	67.9	95.4	274.3	3	6	70	948.62	674.32	41	40	37	22.57	8.35	63.5
0.43	0.4	52.4	95.7	276.37	3	6	70	952.81	676.44	22	21	22	63.09	13.88	47.8
0.4	0.4	66.9	96.1	276.58	3	6	70	945.11	668.53	37	36	30	25.57	7.67	62.5
0.29	0.4	47.7	94.9	277.97	3	4	70	941.44	663.47	27	23	22	60.09	13.22	64.7
0.4	0.4	45.6	96.2	284.84	3	6	70	944.25	659.41	50	46	30	38.63	11.59	40.9
0.4	0.4	68.5	97.2	286.12	3	7	70	940.12	654	61	56	37	31.86	11.79	54.8
0.4	0.4	45.6	95.3	289.93	2.5	6	70	944.25	654.32	52	51	30	38.63	11.59	49.2
0.37	0.4	55.2	96.1	296.36	3	6	57	999.12	702.76	39	35	30	38.63	11.59	76.5
0.51	0.4	51	96.4	300.31	3	6	57	998.53	698.22	27	32	30	28.37	8.51	70
0.36	0.4	50	95.2	306.29	3	4	70	989.94	683.65	30	28	30	27.67	8.3	68.1
0.4	0.4	68.5	95.3	308.11	3	7	70	930.37	622.26	63	57	37	35.24	13.04	55
0.4	0.4	46.6	93.9	316.94	3	7	70	922.01	605.07	41	38	28	38.86	10.88	36.1
0.44	0.4	55.9	94.2	317.93	3	8	70	941.42	623.49	24	22	22	40.91	9	38.7
0.4	0.4	45.6	97	322.05	2.5	6	70	942.95	620.9	49	47	30	61.27	18.38	49.1
0.37	0.4	48	91.4	331.42	3	8	57	994.91	663.49	40	33	22	51.27	11.28	49.5
0.4	0.4	45.6	97	335.15	3	6	70	944.25	609.1	48	44	30	38.63	11.59	40.9
0.4	0.4	59.3	92.9	369.5	3	8	57	994.91	625.41	43	41	22	42.18	9.28	62.2
0.4	0.4	36.6	95.2	386.25	2.5	8	38	983.58	597.33	26	25	18.5	44.76	8.28	97.6
0.4	0.4	48.6	95.2	419.64	3	8	57	996.45	576.81	27	25	22	35.64	7.84	49.8
0.55	0.41	87.4	95.5	134.79	3	6	70	898.48	763.69	32	30	35.8	46.17	16.53	83.2
0.41	0.41	71.5	97.8	138.1	3	5	83	855.95	717.85	54	48	28	42.75	11.97	57.1
0.41	0.41	99.5	94.8	149.44	3	6	83	767.39	617.95	52	46	37	33.05	12.23	67.9
0.41	0.41	60.6	94.8	158.44	3	8	57	946.09	787.65	46	44	37	30.62	11.33	63.6
0.41	0.41	60.8	95.5	162.6	3	6	83	837.08	674.48	51	44	28	41.32	11.57	40
0.41	0.41	71.6	96	163.1	3	5	83	855.95	692.85	55	49	28	49.07	13.74	57.3
0.41	0.41	66	95.2	163.33	3	6	83	837.08	673.75	48	41	28	41.32	11.57	43.8
0.41	0.41	65.3	94.5	167.28	3	8	57	946.09	778.81	44	35	37	30.62	11.33	69
0.46	0.41	54.8	94	167.32	3	6	70	999.99	832.67	54	52	28	49.14	13.76	50.3
0.41	0.41	52.7	95.9	169.29	3	6	83	837.08	667.79	57	35	28	88.57	24.8	34.2
0.45	0.41	53.5	95.4	174.95	3	6	70	881.13	706.18	39	38	22	63.82	14.04	49
0.41	0.41	49.8	96.2	178.14	3	6	83	837.08	658.94	54	32	28	88.57	24.8	32.2
0.41	0.41	71.3	95.6	179.07	3	8	70	815.69	636.62	36	35	37	37	13.69	50.2
0.41	0.41	48.9	98.1	185.66	3	4	70	984.51	798.85	37	37	37	27.7	10.25	66.3
0.41	0.41	65.4	94.5	187.13	3	8	57	945.66	758.53	51	46	37	30.62	11.33	69.1
0.41	0.41	51.2	95.5	189.83	3	4	70	882.88	693.05	41	40	28	34.43	9.64	70
0.41	0.41	49.7	97.4	193.74	3	4	70	984.51	790.77	34	34	37	27.7	10.25	67.5
0.41	0.41	62.6	96.1	196.11	3	8	57	945.66	749.55	50	46	37	30.62	11.33	65.7
0.41	0.41	71.9	97.5	197.18	3	8	70	820.21	623.03	35	32	37	37.54	13.89	50.5
0.39	0.41	79	95.7	200.73	3	8	70	820.21	619.48	36	35	37	37	13.69	56
0.41	0.41	51.3	95.2	205.51	3	4	70	882.88	677.37	38	37	28	30.32	8.49	70.2
0.4	0.41	71.6	96	206.89	3	8	70	815.69	608.8	36	34	37	37	13.69	50.4
0.44	0.41	51.6	95	211.97	3.8	6	70	949.03	737.06	30	29	37	46.84	17.33	37.2
0.41	0.41	45.6	96.6	217.66	3	6	70	943.51	725.85	45	39	30	38.63	11.59	40.9
0.42	0.41	67.1	95.3	233.04	3	6	70	952.81	719.77	20	21	22	42.77	9.41	62.7
0.43	0.41	55.9	94.8	233.68	3.8	6	70	949.03	715.35	29	28	37	35.22	13.03	40.6
0.45	0.41	54.1	96.8	234.05	3	6	70	881.13	647.08	36	35	22	63.82	14.04	49.4
0.42	0.41	55.7	94.5	234.74	3	6	70	952.81	718.07	20	21	22	42.77	9.41	51.2
0.45	0.41	67.9	97.1	237.2	3	8	70	967.63	730.43	39	35	43	47.86	20.58	47.6
0.42	0.41	51.1	97.5	239.32	3	6	70	964.53	725.21	41	37	37	43.41	16.06	46.3
0.41	0.41	52.4	94.8	242.84	3	4	70	882.88	640.04	40	39	28	34.43	9.64	71.7
0.44	0.41	54	95.5	245.91	3.8	6	70	949.03	703.12	32	31	37	35.22	13.03	39
0.42	0.41	53.3	95.9	251.56	3	6	70	952.81	701.25	22	21	22	63.09	13.88	48.7
0.44	0.41	50.6	94.1	258.45	3.8	6	70	949.03	690.58	28	27	37	46.84	17.33	36.4
0.42	0.41	55.4	97	259.93	3	6	70	1000.78	740.85	33	30	28	49.14	13.76	50.8
0.41	0.41	75	96.2	263.12	3	6	70	948.62	685.5	41	39	37	22.57	8.35	70.6
0.41	0.41	56.2	94.4	268.62	3	8	70	941.42	672.8	35	34	22	58	12.76	38.8
0.43	0.41	65.3	95.4	277.3	3	6	70	943.27	665.97	32	30	30	30.33	9.1	60.9
0.41	0.41	51.4	96.5	289.02	3	4	70	882.88	593.86	38	34	28	30.32	8.49	70.2
0.44	0.41	56	94.2	289.38	3	8	70	941.42	652.04	16	15	22	40.91	9	38.7
0.44	0.41	54.2	94.9	291.29	3.8	6	70	949.03	657.74	29	28	37	35.22	13.03	39.3
0.41	0.41	65.6	92.9	291.59	3	8	57	968.09	676.5	45	44	37	43.84	16.22	69.5
0.43	0.41	52.7	94.4	297.56	3.8	6	70	949.03	651.47	28	27	37	46.84	17.33	38.1
0.41	0.41	66.7	95.3	297.64	3	6	70	948.62	650.98	41	40	37	21.32	7.89	62.3
0.33	0.41	85.3	96.5	298.33	3	7	70	912.89	614.56	66	63	30	54.8	16.44	69.4
0.41	0.41	68	93.4	298.43	3	8	57	968.09	669.66	45	44	37	43.84	16.22	72.1
0.42	0.41	41.2	96.7	302	3	4	57	960.76	658.76	26	24	22	36.59	8.05	82.6
0.44	0.41	48.8	94.6	304.27	3.8	6	70	949.03	644.76	28	27	37	46.84	17.33	34.9
0.22	0.41	49.1	93.3	309.12	3	7	70	922.01	612.89	18	17	28	40.93	11.46	38.3
0.41	0.41	45.6	96.4	318.46	3	6	70	944.25	625.79	49	45	30	38.63	11.59	40.9
0.41	0.41	68.5	96.1	320.95	3	7	70	930.37	609.42	60	54	37	35.24	13.04	54.9
0.43	0.41	34	95.1	327.15	2.5	7	57	990.73	663.58	41	42	18.5	55.68	10.3	45.5
0.41	0.41	69.5	95.2	328.87	3	8	57	945.66	616.79	51	47	37	30.62	11.33	73.7
0.41	0.41	72.1	97.2	333.46	3	6	70	948.03	614.57	40	38	37	22.57	8.35	67.5
0.41	0.41	52.7	93.3	338.12	3	7	70	922.01	583.89	39	38	28	38.86	10.88	41.4
0.41	0.41	48.2	90.1	347.39	3	7	57	994.33	646.94	24	31	22	42.18	9.28	56.9
0.45	0.41	55.9	94.3	354.52	3	8	70	941.42	586.9	18	21	22	40.91	9	38.7
0.41	0.41	46	91.5	361.72	3	8	57	994.91	633.19	42	33	22	51.27	11.28	47.1
0.37	0.41	29.9	90	406.48	2.5	4	57	990.73	584.25	26	25	18.5	71.89	13.3	68.9
0.41	0.42	55.8	97.4	111.02	3	6	70	851.25	740.23	39	37	37	26.05	9.64	51.1
0.42	0.42	99.3	94.1	155.09	3	6	83	767.39	612.3	50	44	37	33.05	12.23	67.9
0.42	0.42	98.9	94.9	156.93	3	6	83	767.39	610.46	52	46	37	33.05	12.23	67.6
0.42	0.42	71.5	97.7	162.65	3	5	83	855.95	693.3	52	47	28	42.75	11.97	57.1
0.42	0.42	49.7	96.2	164.22	3	6	83	837.08	672.86	53	41	28	88.57	24.8	32.1
0.43	0.42	71.2	97.2	165.92	3	5	83	855.95	690.03	53	44	28	42.75	11.97	56.9
0.42	0.42	71.7	96.2	178.43	3	8	70	815.69	637.26	34	32	37	37	13.69	50.4
0.46	0.42	49.7	95.8	184.08	3	6	57	944.88	760.8	45	37	30	60.67	18.2	68
0.42	0.42	50.2	95.3	189.06	3	4	70	882.88	693.82	40	39	28	34.43	9.64	68.5
0.55	0.42	92	95.2	190.41	3	6	70	898.48	708.07	47	41	35.8	46.17	16.53	87.9
0.4	0.42	79.9	95.4	202.3	3	8	70	820.21	617.91	36	35	37	37	13.69	56.8
0.46	0.42	53.3	96.8	202.44	3	6	70	881.13	678.69	36	35	22	63.82	14.04	48.6
0.42	0.42	53.3	95.1	203.94	3	4	70	882.88	678.94	43	42	28	34.43	9.64	73.1
0.41	0.42	70	96.5	204.06	3	6	70	1011.47	807.41	49	48	40	43.93	17.57	65.6
0.43	0.42	55.3	97.3	205.97	3	8	57	942.66	736.69	23	21	37	28.78	10.65	57.2
0.43	0.42	51	93.8	212.82	3	6	70	943.27	730.45	35	32	30	37.1	11.13	46.6
0.44	0.42	50.6	95.4	221.41	3	5	70	990.17	768.76	35	33	30	34.8	10.44	55.3
0.41	0.42	47.1	97.5	223.68	3	6	70	906.29	682.61	28	25	35.8	29.11	10.42	42.4
0.45	0.42	51.4	94.8	237.59	3.8	6	70	949.03	711.44	31	30	37	46.84	17.33	37
0.23	0.42	49	93.9	240.15	3	10	70	922.01	681.86	18	18	28	40.93	11.46	26.8
0.42	0.42	68.5	95.7	244.91	3	7	70	930.37	685.46	56	51	37	35.24	13.04	55
0.45	0.42	48.9	94.1	258.32	3.8	6	70	949.03	690.71	30	29	37	46.84	17.33	35
0.44	0.42	60.4	95.7	259.73	3	8	70	943.58	683.85	41	40	37	40	14.8	41.9
0.42	0.42	49.8	94.4	260.42	3	6	70	967.32	706.9	33	30	37	29.76	11.01	45.3
0.44	0.42	57.3	94.8	266.08	3.8	6	70	949.03	682.95	29	28	37	35.22	13.03	41.7
0.42	0.42	68.2	95.6	267.88	3	6	70	948.62	680.74	41	40	37	21.32	7.89	63.7
0.45	0.42	49.6	93.8	268.39	3.8	6	70	949.03	680.64	28	27	37	46.84	17.33	35.6
0.42	0.42	71.6	93.4	269.23	3	8	57	968.09	698.86	45	44	37	43.84	16.22	76.3
0.43	0.42	53.4	95.1	278.52	3	6	70	952.81	674.29	20	21	22	42.77	9.41	48.9
0.42	0.42	45.6	95.8	279.32	2.5	6	70	944.25	664.93	51	47	30	38.63	11.59	49.2
0.42	0.42	62.1	96.6	279.89	3	6	70	999.94	720.05	71	26	28	30.39	8.51	57.6
0.42	0.42	56.1	94.6	281.18	3	8	70	941.42	660.24	25	24	22	58	12.76	38.7
0.43	0.42	53.5	95.5	282.97	3	6	70	952.81	669.84	21	20	22	42.77	9.41	48.9
0.42	0.42	45.6	95.3	283.82	2.5	6	70	944.25	660.43	51	47	30	38.63	11.59	49.2
0.34	0.42	56.5	96.2	287.68	3	6	57	999.12	711.44	37	33	30	38.63	11.59	78.4
0.42	0.42	68.1	95.4	290.02	3	6	70	948.62	658.6	46	45	37	21.32	7.89	63.8
0.44	0.42	65.9	95	291.86	3	6	70	943.27	651.41	35	33	30	30.33	9.1	61.5
0.43	0.42	51.1	97.1	297.88	3	6	57	998.53	700.65	25	32	30	28.37	8.51	69.9
0.45	0.42	55.1	94.4	300.16	3	8	70	941.42	641.26	21	19	22	58	12.76	38
0.42	0.42	68.5	95.7	312.26	3	7	70	930.37	618.11	60	55	37	35.24	13.04	55
0.42	0.42	67.3	95.5	316.07	3	6	70	948.62	632.55	48	46	37	21.32	7.89	62.9
0.75	0.42	46.1	97.4	316.28	3	8	57	995.43	679.15	62	36	28	37.68	10.55	46.8
0.42	0.42	68.4	95.8	317.97	3	6	70	948.62	630.65	41	40	37	22.57	8.35	64
0.42	0.42	48.9	92.4	336.7	3	8	57	994.91	658.21	42	36	22	51.27	11.28	50.4
0.41	0.42	38	95.2	351.61	3	4	70	899.98	548.37	32	34	30	50.63	15.19	50.1
0.42	0.42	46.9	92.9	366.45	3	8	57	994.91	628.46	41	35	22	51.27	11.28	48
0.42	0.42	49.1	95.5	404.46	3	8	57	996.45	591.99	29	27	22	35.64	7.84	50.4
0.42	0.42	48.8	91.7	411.6	3	8	57	994.91	583.31	40	33	22	51.27	11.28	50.4
0.43	0.43	67.9	96.2	115.01	3	6	70	790.94	675.93	44	41	40	26.9	10.76	63.5
0.43	0.43	98.3	94.4	142.74	3	6	83	767.39	624.65	52	46	37	33.05	12.23	67.2
0.43	0.43	65.9	94.6	146.16	3	8	57	946.09	799.93	44	37	37	30.62	11.33	69.6
0.1	0.43	45.1	94.7	150.13	3	5	70	990.83	840.7	41	40	30	37.17	11.15	48.7
0.43	0.43	54.1	94	152.01	3	6	70	999.99	847.98	32	30	28	49.14	13.76	49.7
0.43	0.43	71.5	95.8	160.04	3	5	83	855.95	695.91	55	49	28	49.07	13.74	57.3
0.43	0.43	71.6	97.5	163.52	3	5	83	855.95	692.43	54	47	28	42.75	11.97	57.2
0.43	0.43	101.2	94.8	170.64	3	6	83	767.39	596.75	50	44	37	33.05	12.23	69.2
0.68	0.43	77.3	95	171.26	3	6	70	903.79	732.53	28	26	35.8	29.69	10.63	73.1
0.43	0.43	58.5	95.6	173.79	3	6	83	837.08	663.29	60	34	28	41.32	11.57	38.4
0.52	0.43	71	97.5	180.1	3	8	57	923.17	743.07	51	44	37	40.76	15.08	75.2
0.43	0.43	71.1	96.8	183.18	3	5	83	855.95	672.77	54	45	28	42.75	11.97	56.8
0.43	0.43	53.8	95.4	186.24	3	4	70	882.88	696.64	38	37	28	34.43	9.64	73.9
0.43	0.43	56.2	95.4	187.05	3	4	70	940.61	753.56	16	15	37	23.62	8.74	77.6
0.43	0.43	72.7	95.8	192.75	3	8	70	815.69	622.94	36	35	37	37	13.69	51.3
0.47	0.43	57.7	97.5	193.37	3	6	70	881.13	687.76	38	37	22	63.82	14.04	53.1
0.43	0.43	60	97.1	195.45	3	6	70	1000.78	805.33	33	30	28	49.14	13.76	55.4
0.47	0.43	53.9	97	200.31	3	6	70	881.13	680.82	36	35	22	63.82	14.04	49.2
0.45	0.43	62.7	97.5	202.52	3	8	70	820.21	617.69	35	32	37	37.54	13.89	43.6
0.43	0.43	100.9	96.5	212.51	3	6	83	767.39	554.88	49	44	37	33.05	12.23	68.7
0.42	0.43	68.3	97.8	221.74	3	6	70	1011.47	789.73	50	49	40	43.93	17.57	63.7
0.43	0.43	66.9	95.4	222.98	3	6	70	945.11	722.13	36	35	30	25.57	7.67	62.5
0.44	0.43	52.9	94.7	229.22	3	6	70	952.81	723.59	20	20	22	42.77	9.41	48.5
0.43	0.43	61.1	94.9	229.46	3	6	70	943.27	713.81	38	36	30	30.33	9.1	56.7
0.12	0.43	49.5	95.7	231.03	3	5	70	987.75	756.72	49	46	30	26.9	8.07	53.9
0.44	0.43	50.2	94.8	231.51	3	4	70	990.6	759.09	37	35	30	28.7	8.61	68.4
0.43	0.43	97.4	95.8	238.35	3	8	70	967.63	729.28	44	40	43	19.09	8.21	69.9
0.43	0.43	63	96.2	241.21	3	6	70	1000.78	759.57	33	30	28	49.14	13.76	58.5
0.45	0.43	57.2	95.5	242.04	3	8	70	943.58	701.54	41	40	37	40	14.8	39.5
0.43	0.43	77.4	97.5	260.8	3	8	70	910.29	649.49	39	37	37	39.32	14.55	54.7
0.46	0.43	61.3	96.9	262.1	3	6	70	964.53	702.43	43	39	37	43.41	16.06	56.7
0.43	0.43	45.6	94.6	264.42	2.5	6	70	944.25	679.83	54	50	30	38.63	11.59	49.2
0.42	0.43	47.3	96.2	265.93	3	6	70	964.53	698.6	42	39	37	43.41	16.06	42.7
0.43	0.43	68.2	97.3	270.19	3	6	70	948.03	677.84	37	36	37	29.08	10.76	63.7
0.44	0.43	51.3	94.8	270.67	3	6	70	952.81	682.14	21	22	22	42.77	9.41	46.8
0.45	0.43	60.3	96.1	273.2	3	8	70	943.58	670.38	43	39	37	35.89	13.28	41.8
0.42	0.43	47.3	96	273.29	3	6	70	964.53	691.24	43	38	37	43.41	16.06	42.6
0.43	0.43	53.4	95.3	289.42	3	4	70	882.88	593.46	41	40	28	34.43	9.64	73.3
0.34	0.43	46.8	94	289.82	3	6	57	999.12	709.3	37	32	30	38.63	11.59	63.9
0.44	0.43	66.9	95.5	297.19	3	6	70	945.11	647.92	33	31	30	25.57	7.67	62.5
0.43	0.43	108.8	96.1	302.22	3	6	83	767.39	465.17	56	52	37	33.16	12.27	74.5
0.43	0.43	45.5	94.7	311.09	2.5	6	70	944.25	633.16	53	50	30	38.63	11.59	49.2
0.47	0.43	56	94.2	311.57	3	8	70	941.42	629.85	21	19	22	40.91	9	38.7
0.43	0.43	45.6	97.1	311.63	2.5	6	70	942.95	631.32	52	50	30	61.27	18.38	49.1
0.43	0.43	45.5	97.6	313.57	2.5	6	70	942.95	629.38	53	51	30	61.27	18.38	48.9
0.59	0.43	47.2	94.4	315.41	3	6	70	951.22	635.81	56	37	30	43.13	12.94	42.7
0.46	0.43	55.9	94.4	325.92	3	8	70	941.42	615.5	16	16	22	40.91	9	38.7
0.43	0.43	45.7	93.4	349.47	3	8	57	994.91	645.44	43	37	22	51.27	11.28	46.7
0.43	0.43	64.9	97.2	376.56	3	6	70	948.03	571.47	37	36	37	29.08	10.76	60.3
0.43	0.43	51.2	89	395.38	3	7	57	994.33	598.95	25	32	22	42.18	9.28	60.8
0.42	0.43	51.1	96.3	420.57	3	4	70	899.98	479.41	32	33	30	50.63	15.19	69.7
0.63	0.44	40.6	93	66.85	3	5	57	815.71	748.86	32	32	30	34	10.2	65.2
0.44	0.44	49.7	95.1	78.13	3	6	57	944.88	866.75	46	44	30	32.03	9.61	68.1
0.44	0.44	47	95.5	99.17	3	6	57	944.88	845.71	45	43	30	32.03	9.61	63.9
0.44	0.44	71.6	96.3	102	3	5	83	855.14	753.14	60	34	28	49.07	13.74	57.3
0.44	0.44	66.9	94.7	107.29	3	6	70	999.99	892.7	50	48	28	35.61	9.97	62.6
0.44	0.44	58.7	97.4	110.53	3	6	70	790.94	680.41	43	40	40	26.9	10.76	54
0.44	0.44	51.8	94.8	121.42	3	6	70	851.25	729.83	37	36	37	26.05	9.64	47.3
0.44	0.44	64.2	94.6	158.25	3	6	70	981.27	823.02	47	44	28	33.32	9.33	59.9
0.44	0.44	48.7	96.1	162.53	3	4	70	882.27	719.74	36	39	28	36.11	10.11	66.1
0.44	0.44	53.7	96	173.9	3	4	70	882.27	708.37	39	40	28	30.32	8.49	73.8
0.44	0.44	71.1	96.4	175.84	3	5	83	855.95	680.11	59	50	28	42.75	11.97	56.9
0.45	0.44	77.8	96.8	176.57	3	8	57	923.17	746.6	51	41	37	40.76	15.08	83
0.44	0.44	99	94.6	178.95	3	6	83	767.39	588.44	52	46	37	33.05	12.23	67.6
0.44	0.44	71.5	95.9	181.22	3	5	83	855.95	674.73	55	45	28	49.07	13.74	57.3
0.44	0.44	72.8	96.6	184.39	3	5	83	855.95	671.56	66	57	28	42.75	11.97	58.3
0.44	0.44	103.4	96.4	202.2	3	6	83	767.39	565.19	50	44	37	33.05	12.23	70.6
0.44	0.44	53.7	95.2	202.84	3	4	70	882.88	680.04	40	35	28	30.32	8.49	73.8
0.45	0.44	56.7	97	204.93	3	8	57	942.66	737.73	23	21	37	28.78	10.65	58.9
0.44	0.44	49.9	95.2	214.88	3	4	70	882.88	668	38	37	28	30.32	8.49	68
0.44	0.44	45.7	95.2	226.51	3	6	70	967.32	740.81	36	32	37	29.76	11.01	41
0.44	0.44	77.5	97.1	229.17	3	8	70	910.29	681.12	36	34	37	39.32	14.55	54.7
0.44	0.44	73.5	94.6	231.54	3	6	70	943.27	711.73	36	34	30	30.33	9.1	69.2
0.44	0.44	65.1	94.6	232	3	6	70	906.29	674.29	27	24	35.8	28.6	10.24	60.7
0.44	0.44	53.5	94.9	234.66	3	4	70	882.88	648.22	42	37	28	34.43	9.64	73.5
0.46	0.44	52	96.8	250.37	3	6	70	964.53	714.16	43	37	37	43.41	16.06	47.4
0.45	0.44	54.4	94.9	250.69	3	6	70	952.81	702.12	21	20	22	42.77	9.41	50
0.44	0.44	77.4	97.5	251.8	3	8	70	910.29	658.49	39	37	37	39.32	14.55	54.7
0.46	0.44	56.6	95.9	252.16	3	8	70	943.58	691.42	43	39	37	35.89	13.28	39
0.44	0.44	52.5	95.2	257.01	3	4	70	882.88	625.87	39	36	28	30.32	8.49	72
0.45	0.44	65	97	268.6	3	6	57	948.8	680.2	32	30	45	23.38	10.52	91.2
0.44	0.44	53.5	94.7	269.44	3	4	70	882.88	613.44	41	39	28	34.43	9.64	73.5
0.45	0.44	49.7	95.2	275.24	3	6	70	952.81	677.57	21	20	22	42.77	9.41	45.2
0.44	0.44	46	97.6	275.57	2.5	6	70	942.95	667.38	52	50	30	61.27	18.38	49.5
0.44	0.44	56.4	94.5	276.99	3	8	70	941.42	664.43	22	20	22	58	12.76	39
0.46	0.44	52.9	94.9	277.83	3	4	70	990.6	712.77	37	35	30	28.7	8.61	72.6
0.44	0.44	66.9	95.3	278.1	3	6	70	945.11	667.01	38	37	30	25.57	7.67	62.5
0.47	0.44	51.4	96.2	279.49	3	6	70	964.53	685.04	44	40	37	43.41	16.06	46.7
0.47	0.44	51	96.5	280.24	3	6	57	998.53	718.29	25	32	30	28.37	8.51	70
0.47	0.44	56	94.4	280.37	3	8	70	941.42	661.05	16	15	22	40.91	9	38.7
0.45	0.44	54.5	95.7	285.35	3	6	70	952.81	667.46	21	20	22	42.77	9.41	50
0.47	0.44	56	94.4	295.91	3	8	70	941.42	645.51	16	15	22	40.91	9	38.7
0.44	0.44	63.5	94.7	298.1	3	6	70	943.27	645.17	35	33	30	30.33	9.1	59.2
0.44	0.44	51.5	96.3	298.67	3	6	70	964.53	665.86	44	40	37	43.41	16.06	46.9
0.47	0.44	34	95.2	318.7	2.5	7	57	990.73	672.03	38	39	18.5	55.68	10.3	45.5
0.44	0.44	72.4	96.3	321.56	3	6	70	1010.7	689.14	53	50	40	21.8	8.72	68
0.4	0.44	70.1	96.7	332.19	3	6	70	948.03	615.84	40	38	37	22.57	8.35	65.5
0.44	0.44	109	96.4	332.76	3	6	83	767.39	434.63	57	53	37	33.16	12.27	74.6
0.44	0.44	53.2	90.1	348.29	3	8	57	994.91	646.62	39	35	22	51.27	11.28	55.4
0.44	0.44	46.1	93.7	388.13	3	8	57	994.91	606.78	42	37	22	51.27	11.28	47.1
0.44	0.44	51.4	95.9	453.71	3	8	57	996.45	542.74	28	25	22	51.27	11.28	52.9
0.45	0.44	69.4	96.8	466	3	5	70	962.98	496.98	20	19	43	23.67	10.18	77.9
0.62	0.45	43.1	93.3	89.35	3	5	57	815.71	726.36	32	32	30	34	10.2	69.9
0.45	0.45	59.6	97.2	102.8	3	5	70	806.21	703.41	27	25	43.3	16.42	7.11	65.9
0.45	0.45	71.6	95.8	117.52	3	5	83	855.14	737.62	59	34	28	49.07	13.74	57.3
0.45	0.45	53.9	95.7	122.09	3	4	83	842.14	720.05	50	31	37	24.43	9.04	52.6
0.45	0.45	59.8	94.5	135.37	3	6	70	981.27	845.9	46	44	28	33.32	9.33	55.5
0.45	0.45	55.7	96.3	136.44	3	4	83	842.14	705.7	50	31	37	24.43	9.04	54.5
0.46	0.45	61.7	96	147.94	3	6	70	991.76	843.82	44	41	37	31	11.47	57.2
0.45	0.45	99.6	93.9	153.53	3	6	83	767.39	613.86	50	44	37	33.05	12.23	68.1
0.45	0.45	101.1	95.2	155.41	3	6	83	767.39	611.98	52	46	37	33.05	12.23	69
0.45	0.45	62.9	95.5	156.17	3	6	83	837.08	680.91	64	37	28	41.32	11.57	41.6
0.45	0.45	99.2	94.2	157.17	3	6	83	767.39	610.22	48	45	37	33.05	12.23	67.8
0.45	0.45	71.5	95.7	160.85	3	5	83	855.95	695.1	57	43	28	49.07	13.74	57.3
0.45	0.45	123.1	98	171.5	3	6	83	767.39	595.89	40	38	37	30.11	11.14	84.5
0.45	0.45	72.8	96.4	172.51	3	5	83	855.95	683.44	65	56	28	42.75	11.97	58.4
0.46	0.45	62.2	95.4	172.71	3	5	70	990.17	817.46	41	40	30	37.17	11.15	69.4
0.48	0.45	70.1	95.7	173.55	3	8	70	951.54	777.99	36	33	28	33	9.24	49.3
0.45	0.45	59.1	93.9	183.22	3	6	70	999.99	816.77	44	42	28	49.14	13.76	54.8
0.45	0.45	71.1	96.4	183.43	3	5	83	855.95	672.52	63	54	28	42.75	11.97	56.9
0.45	0.45	107.5	95.4	192.27	3	5	83	767.39	575.12	29	25	56	19.89	11.14	88.4
0.45	0.45	106	95.4	210.28	3	5	83	767.39	557.11	28	25	56	19.89	11.14	87.1
0.45	0.45	52.3	95.1	219.05	3	4	70	882.88	663.83	39	36	28	30.32	8.49	71.7
0.45	0.45	53.3	95.4	222.28	3	5	70	990.17	767.89	39	38	30	34.8	10.44	58.6
0.45	0.45	86.9	97.6	223.94	3	8	70	967.63	743.69	39	37	43	47.86	20.58	61.8
0.45	0.45	65.5	94.8	231.24	3	8	57	946.09	714.85	46	44	37	30.62	11.33	69.2
0.44	0.45	52.3	96.2	234.81	3	4	70	882.27	647.46	37	38	28	36.11	10.11	71.5
0.45	0.45	77.4	97	236.47	3	8	70	910.29	673.82	37	35	37	48.03	17.77	54.7
0.45	0.45	87.9	97.4	240	3	8	70	967.63	727.63	39	37	43	47.86	20.58	62.6
0.46	0.45	77.4	97	242.94	3	8	70	910.29	667.35	34	32	37	48.03	17.77	54.7
0.45	0.45	77.5	97.3	244.74	3	8	70	910.29	665.55	38	36	37	39.32	14.55	54.7
0.35	0.45	34.1	95.3	245.85	2.5	10	57	990.73	744.88	32	33	18.5	55.68	10.3	31.8
0.45	0.45	76.7	95.5	246.12	3	8	70	910.29	664.17	47	43	37	48.03	17.77	54.3
0.45	0.45	72	97.1	249.02	3	6	70	999.94	750.92	71	30	28	30.39	8.51	67.5
0.45	0.45	86.4	97.5	251.5	3	8	70	967.63	716.13	39	37	43	47.86	20.58	61.4
0.44	0.45	72.8	97.6	255.81	3	6	70	1011.47	755.66	50	49	40	43.93	17.57	68.3
0.45	0.45	86.3	97.6	260.12	3	8	70	967.63	707.51	39	37	43	47.86	20.58	61.4
0.44	0.45	49.2	96.2	265.79	3	6	70	964.53	698.74	41	38	37	43.41	16.06	44.6
0.45	0.45	86.5	97.2	270.19	3	8	70	967.63	697.44	39	37	43	47.86	20.58	61.6
0.64	0.45	37.1	94.6	277.21	3	4	70	998.3	721.09	42	39	30	34.53	10.36	48.7
0.44	0.45	53.2	94.5	285.44	3	6	57	999.12	713.68	39	36	30	38.63	11.59	73.5
0.45	0.45	70.1	94.3	288.74	3	6	70	943.27	654.53	34	32	30	30.33	9.1	65.9
0.48	0.45	55.9	94.5	297.91	3	8	70	941.42	643.51	16	15	22	40.91	9	38.7
0.45	0.45	62.5	96.4	303.97	3	5	70	999.39	695.42	39	36	37	27.68	10.24	69.5
0.48	0.45	72.9	95.2	305.56	3	6	70	951.54	645.98	36	31	28	33	9.24	68.6
0.45	0.45	34	95.2	317.69	2.5	7	57	990.73	673.04	37	36	18.5	40.86	7.56	45.5
0.45	0.45	49.7	93.4	323.49	3	7	70	922.01	598.52	39	38	28	38.86	10.88	38.8
0.45	0.45	48.6	91.9	336.27	3	8	57	994.91	658.64	42	36	22	51.27	11.28	50.1
0.38	0.45	34	95.4	342.13	2.5	7	57	990.73	648.6	35	36	18.5	55.68	10.3	45.5
0.4	0.45	57.6	93.8	371.15	3	6	70	941.44	570.29	35	29	22	61.77	13.59	53.3
0.45	0.45	61.2	96.4	380.22	3	5	70	999.39	619.17	39	36	37	27.68	10.24	68.1
0.45	0.45	49.1	95.5	458.88	3	8	57	996.45	537.57	27	25	22	35.64	7.84	50.4
0.49	0.45	85.9	96	493.55	3	7	70	904.6	411.05	32	30	37	22.03	8.15	69.9
0.46	0.46	58.3	96.5	83.04	3	5	70	806.21	723.17	37	35	43.3	24.99	10.82	64.4
0.46	0.46	52.4	94.6	89.95	3	6	70	981.27	891.32	46	43	28	33.32	9.33	47.8
0.46	0.46	63.3	95.6	108	3	5	70	806.21	698.21	48	44	43.3	33.53	14.52	70.6
0.46	0.46	71.5	95.5	110.55	3	5	83	855.14	744.59	54	36	28	49.07	13.74	57.3
0.46	0.46	53.1	94.7	110.87	3	6	70	981.27	870.4	47	45	28	33.32	9.33	48.6
0.44	0.46	54.5	97.6	119.02	3	6	70	851.25	732.23	37	36	37	29.86	11.05	49.8
0.44	0.46	54.3	97.3	122.13	3	6	70	851.25	729.12	38	36	37	29.86	11.05	49.7
0.46	0.46	57.7	94	131.21	3	6	70	999.99	868.78	55	53	28	49.14	13.76	53.3
0.1	0.46	50.1	94.5	169.9	3	5	70	990.83	820.93	52	39	30	37.17	11.15	54.8
0.51	0.46	66.2	95.9	171.36	3	6	70	951.73	780.37	41	39	37	31.62	11.7	61.8
0.11	0.46	53	96.1	185.04	3	5	70	987.75	802.71	48	44	30	26.9	8.07	58
0.46	0.46	45.8	95.5	192.29	3	6	57	944.88	752.59	43	41	30	33.13	9.94	62.3
0.45	0.46	52.6	93.1	196.18	3	6	70	943.27	747.09	38	36	30	37.1	11.13	48.2
0.46	0.46	64.9	94.4	207.32	3	8	57	946.09	738.77	49	46	37	30.62	11.33	68.5
0.1	0.46	49.5	94.9	207.34	3	5	70	990.83	783.49	52	40	30	37.17	11.15	53.9
0.46	0.46	110.7	96.6	208.2	3	5	83	767.39	559.19	29	26	56	19.89	11.14	91
0.46	0.46	49.4	94.1	219.09	3	6	70	967.32	748.23	33	30	37	29.76	11.01	45
0.46	0.46	52.5	95.1	221.67	3	4	70	882.88	661.21	40	39	28	30.32	8.49	72
0.41	0.46	61.1	95.6	229.3	3	8	57	942.66	713.36	41	39	37	22.05	8.16	64
0.46	0.46	52.4	93.6	231.76	3	6	70	967.32	735.56	32	29	37	29.76	11.01	48
0.46	0.46	77.5	96.6	237.18	3	8	70	910.29	673.11	36	33	37	48.03	17.77	54.8
0.46	0.46	36.5	96.2	242.79	3	4	57	960.76	717.97	25	23	22	36.59	8.05	72
0.45	0.46	63.2	97.2	242.85	3	6	70	1011.47	768.62	50	49	40	43.93	17.57	58.7
0.36	0.46	42.9	93.9	247.38	3	6	57	999.12	751.74	35	32	30	38.63	11.59	57.8
0.46	0.46	77.4	95.7	261.25	3	8	70	910.29	649.04	45	41	37	48.03	17.77	54.9
0.44	0.46	53.2	96.4	261.71	3	4	70	882.27	620.56	38	39	28	36.11	10.11	73
0.46	0.46	60.2	96.3	261.8	3	5	70	1013.74	751.94	56	54	30	28.5	8.55	66.8
0.46	0.46	76.9	95.4	265.79	3	8	70	910.29	644.5	46	42	37	48.03	17.77	54.5
0.42	0.46	50.4	96.3	266.69	3	6	70	964.53	697.84	42	39	37	43.41	16.06	45.8
0.49	0.46	49.6	95.9	271.19	3	4	70	989.94	718.75	32	29	30	24.23	7.27	67.5
0.46	0.46	52.7	94.7	272.08	3	6	57	989.01	716.93	24	23	30	25.1	7.53	72.8
0.48	0.46	48.1	94.8	273.01	3	4	70	989.94	716.93	35	33	30	24.23	7.27	65.2
0.31	0.46	56.9	95.4	282.91	3	7	70	949.01	666.1	40	36	28	41.64	11.66	45
0.52	0.46	58.2	94.3	284.21	3	6	70	947.06	662.85	52	48	37	33.59	12.43	53.8
0.46	0.46	67.4	95	286.93	3	8	57	946.09	659.16	40	37	37	17.68	6.54	71.3
0.64	0.46	51.4	97.3	316.12	3	6	57	988.72	672.6	39	36	30	39.33	11.8	70.4
0.49	0.46	56	94.2	327.9	3	8	70	941.42	613.52	16	15	22	40.91	9	38.7
0.44	0.46	34.2	97.3	333.96	2.5	7	57	990.73	656.77	37	34	18.5	40.86	7.56	45.7
0.46	0.46	50	92.2	380.94	3	7	57	994.91	613.97	34	35	22	42.18	9.28	59.2
0.49	0.46	96.4	97.2	408.06	3	8	70	999.98	591.92	63	52	37	38.51	14.25	69.1
0.46	0.46	66.9	95.2	480.59	3	6	70	999.99	519.4	46	42	28	35.61	9.97	62.5
0.47	0.47	71.5	95.8	118.52	3	5	83	855.14	736.62	59	34	28	49.07	13.74	57.3
0.47	0.47	54.1	97.2	135.04	3	5	70	806.21	671.17	28	27	43.3	21.5	9.31	59.2
0.47	0.47	66.9	95.3	135.96	3	6	70	999.99	864.03	61	60	28	35.61	9.97	62.5
0.48	0.47	57.5	96.6	138.36	3	8	57	942.66	804.3	34	32	37	28.78	10.65	59.9
0.47	0.47	56.2	93.8	148.19	3	6	70	999.99	851.8	57	55	28	49.14	13.76	51.8
0.1	0.47	44	95.4	155.33	3	5	70	990.83	835.5	31	29	30	37.17	11.15	47.3
0.47	0.47	99.4	94	156.71	3	6	83	767.39	610.68	49	47	37	33.05	12.23	68
0.47	0.47	71.6	95.4	159.89	3	5	83	855.95	696.06	55	43	28	49.07	13.74	57.4
0.47	0.47	71.5	97.1	166.69	3	8	57	923	756.31	52	46	37	37.7	13.95	75.7
0.49	0.47	70	95.5	198.8	3	8	70	951.54	752.74	36	33	28	33	9.24	49.2
0.47	0.47	77.4	97.5	213.14	3	8	70	910.29	697.15	45	42	37	45.43	16.81	54.7
0.47	0.47	77.4	97	215.75	3	8	70	910.29	694.54	45	42	37	45.43	16.81	54.7
0.46	0.47	58.3	93.4	231.54	3	6	70	943.27	711.73	38	35	30	37.1	11.13	54
0.47	0.47	77.4	97.2	243.08	3	8	70	910.29	667.21	41	38	37	39.32	14.55	54.7
0.47	0.47	77.5	96.2	244.74	3	8	70	910.29	665.55	42	38	37	48.03	17.77	54.8
0.47	0.47	56.1	93.4	250.26	3	6	70	943.27	693.01	44	32	30	37.1	11.13	51.8
0.43	0.47	52.7	96.2	257.82	3	4	70	882.27	624.45	39	39	28	36.11	10.11	72.2
0.47	0.47	66.9	95	277	3	8	57	946.09	669.09	43	39	37	17.68	6.54	70.8
0.37	0.47	34	95.2	277.58	2.5	7	57	990.73	713.15	32	33	18.5	55.68	10.3	45.5
0.47	0.47	47.6	92.8	280.42	3	6	70	943.27	662.85	39	36	30	37.1	11.13	43.2
0.34	0.47	55.4	94.9	295.27	3	6	57	999.12	703.85	37	32	30	38.63	11.59	76.8
0.45	0.47	52	95.3	325.01	3	4	70	989.94	664.93	37	33	30	24.23	7.27	71.2
0.47	0.47	60.2	97.6	339.41	3	4	70	985.91	646.5	48	40	28	45.29	12.68	83.3
0.48	0.48	71.5	94.9	75.7	3	5	83	855.14	779.44	52	38	28	49.07	13.74	57.4
0.48	0.48	71.5	95.3	93.02	3	5	83	855.14	762.12	51	37	28	49.07	13.74	57.4
0.48	0.48	50.4	95.6	98.17	3	4	83	842.14	743.97	50	28	37	24.43	9.04	48.8
0.38	0.48	34	95.2	183.4	2.5	10	57	990.73	807.33	32	33	18.5	55.68	10.3	31.8
0.48	0.48	71.6	95.5	189.26	3	5	83	855.95	666.69	55	49	28	49.07	13.74	57.3
0.48	0.48	59.8	96	192.81	3	4	83	842.14	649.33	51	31	37	24.43	9.04	58.9
0.48	0.48	66.9	96.1	203.21	3	6	70	999.99	796.78	51	49	28	35.61	9.97	62.5
0.38	0.48	34	95.6	252.21	2.5	10	57	990.73	738.52	32	33	18.5	55.68	10.3	31.8
0.51	0.48	57.9	94.6	253.3	2.5	5	70	949.43	696.13	46	54	37	22.59	8.36	77.1
0.44	0.48	51.9	96.3	294.48	3	6	70	964.53	670.05	44	38	37	43.41	16.06	47.3
0.45	0.48	34.8	95.8	305.94	2.5	7	57	990.73	684.79	37	34	18.5	40.86	7.56	46.6
0.48	0.48	48.2	97.5	310.5	2.5	5	70	949.43	638.93	44	34	30	31.97	9.59	62.6
0.6	0.48	50.3	97.3	312.38	3	6	57	988.72	676.34	40	36	30	39.33	11.8	68.8
0.48	0.48	63.1	96.5	319.9	3	5	70	999.39	679.49	39	37	37	27.68	10.24	70.3
0.45	0.48	96.8	98.7	354.8	3	8	70	783.6	428.8	40	39	28	61.61	17.25	69.2
0.45	0.48	85.6	97.4	471.14	3	7	70	999.98	528.84	42	39	37	16.24	6.01	69.5
0.6	0.49	46.1	94.6	30.14	3	5	57	815.71	785.57	32	31	30	34	10.2	75.1
0.49	0.49	71.5	94.6	79.14	3	5	83	855.95	776.81	53	39	28	49.07	13.74	57.4
0.5	0.49	73.9	95.5	137.98	3	6	70	903.79	765.81	25	22	35.8	29.69	10.63	69.6
0.5	0.49	64.1	96.6	160	3	5	70	806.21	646.21	36	33	43.3	24.99	10.82	71.6
0.5	0.49	70.4	95.6	182.11	3	6	70	905.28	723.17	38	36	37	21.11	7.81	66
0.53	0.49	56.9	95.5	188.93	3	6	70	951.73	762.8	47	42	37	31.62	11.7	52.5
0.49	0.49	120.5	97.3	203.8	3	5	83	767.39	563.59	34	31	56	19.89	11.14	99.2
0.51	0.49	63.5	95.7	205.68	3	6	70	951.73	746.05	50	38	30	39	11.7	59.1
0.47	0.49	53.8	95.2	207	3	4	70	882.88	675.88	40	39	28	30.32	8.49	74
0.49	0.49	44.9	96.1	219.47	3	5	70	951.06	731.59	36	35	28	57.07	15.98	48.2
0.49	0.49	50.1	98.4	219.74	3	4	70	984.51	764.77	38	37	37	27.7	10.25	68.1
0.44	0.49	53.7	94.7	222.64	3	4	70	940.61	717.97	24	19	37	23.62	8.74	73.8
0.39	0.49	34.1	95.7	239.62	2.5	10	57	990.73	751.11	32	33	18.5	55.68	10.3	31.8
0.49	0.49	77	97.2	254.26	3	8	70	910.29	656.03	41	38	37	39.32	14.55	54.3
0.49	0.49	49	97.7	264.82	4.2	6	70	950.25	685.43	33	31	37	46.54	17.22	31.7
0.5	0.49	59.4	95.7	271.57	3	4	70	989.94	718.37	33	31	30	26.9	8.07	82.4
0.52	0.49	56	94.8	279.12	2.5	5	70	949.43	670.31	44	53	37	22.59	8.36	74.1
0.49	0.49	51.6	94.9	283.62	3	4	70	990.6	706.98	37	35	30	27.67	8.3	70.6
0.4	0.49	53.3	94.4	285.35	2.5	7	70	938.38	653.03	41	34	37	32.54	12.04	50.3
0.51	0.49	50.4	95.1	308.37	3	4	70	989.94	681.57	33	32	30	24.23	7.27	68.9
0.5	0.49	62.5	94.8	318.77	3	4	70	989.94	671.17	39	37	30	26.9	8.07	87.3
0.5	0.5	56.4	94.9	106.26	3	6	57	944.88	838.62	46	41	30	60.67	18.2	78.3
0.5	0.5	58.5	97.5	106.96	3	5	70	806.21	699.25	26	24	43.3	16.42	7.11	64.7
0.51	0.5	53.1	95.2	124.99	3	6	57	944.88	819.89	45	40	30	60.67	18.2	73.2
0.51	0.5	49.7	95.8	128.11	3	6	57	944.88	816.77	46	41	30	60.67	18.2	68
0.51	0.5	52.6	95.2	187.39	3	6	57	944.88	757.49	47	44	30	32.03	9.61	72.5
0.5	0.5	50.6	97.4	198.94	3	4	70	984.51	785.57	38	37	37	27.7	10.25	68.9
0.48	0.5	31.2	95.9	217.01	3	6	57	993.08	776.07	41	40	22	44.32	9.75	39.8
0.5	0.5	68.6	95.8	227.96	3	8	70	951.54	723.58	38	36	28	33	9.24	48.1
0.5	0.5	38.6	94.6	236.13	3	4	70	998.3	762.17	39	38	30	32.07	9.62	50.9
0.46	0.5	117.1	97.3	236.54	3	8	70	783.6	547.06	40	38	28	61.61	17.25	84.7
0.5	0.5	69.7	95.6	238.91	3	8	70	951.54	712.63	38	36	28	33	9.24	49
0.5	0.5	41.6	96.6	239.89	3	5	70	951.06	711.17	40	38	28	38.61	10.81	44.4
0.5	0.5	52	97.5	243.51	4.2	6	70	950.25	706.74	31	29	37	46.54	17.22	33.8
0.5	0.5	76.9	97.2	244.91	3	8	70	910.29	665.38	42	38	37	39.32	14.55	54.4
0.5	0.5	42.1	96.4	250.25	3	5	70	951.06	700.81	43	42	28	38.61	10.81	44.9
0.37	0.5	45	94.2	258.91	3	6	57	999.12	740.21	35	32	30	38.63	11.59	61.1
0.52	0.5	62.6	94.4	263.41	3	6	70	947.06	683.65	52	49	37	33.59	12.43	58.2
0.5	0.5	77.5	97	264.13	3	8	70	910.29	646.16	42	38	37	39.32	14.55	54.7
0.49	0.5	43.8	96.1	264.65	3	5	70	951.06	686.41	41	40	28	38.61	10.81	47
0.5	0.5	47.1	96.8	280.88	3	6	70	906.29	625.41	27	26	35.8	29.11	10.42	42.4
0.5	0.5	42	96.6	285.68	3	5	70	951.06	665.38	40	37	28	38.61	10.81	44.8
0.5	0.5	43.1	96.5	291.48	3	5	70	951.06	659.58	42	40	28	38.61	10.81	46.1
0.81	0.5	56.5	95.9	312.54	3	6	70	970.71	658.17	43	43	30	23.17	6.95	52
0.46	0.5	90.2	98.4	343.13	3	8	70	783.6	440.47	40	39	28	61.61	17.25	64.2
0.49	0.5	51	97.5	352.5	3	4	70	985.91	633.41	47	43	28	45.29	12.68	69.4
0.5	0.5	45.6	96.8	368.22	3	8	57	986.36	618.14	60	50	22	53.59	11.79	46.3
0.53	0.51	56.7	95.5	156.8	3	6	70	951.73	794.93	45	42	37	31.62	11.7	52.3
0.51	0.51	121.5	96.9	158.68	3	6	83	767.39	608.71	40	37	37	30.11	11.14	83.5
0.53	0.51	63.7	95.5	158.88	3	6	70	951.73	792.85	41	39	37	31.62	11.7	59.3
0.5	0.51	78.6	96.8	175.74	3	8	57	923	747.26	51	46	37	40.76	15.08	83.9
0.51	0.51	66.5	94.3	194.66	3	6	70	999.99	805.33	51	49	28	35.61	9.97	62.3
0.51	0.51	64.9	94.9	200.83	3	6	70	905.28	704.45	39	37	37	21.11	7.81	60.5
0.52	0.51	55.8	94.7	204.28	3	4	70	989.94	785.66	32	30	30	26.9	8.07	77
0.51	0.51	54.8	94.9	211.2	3	6	70	906.29	695.09	28	18	35.8	28.6	10.24	50.3
0.54	0.51	55	95.4	212.21	3	6	70	884.75	672.54	36	38	22	63.82	14.04	50.5
0.47	0.51	107.4	97.2	216.18	3	8	70	783.6	567.42	39	38	28	61.61	17.25	77.4
0.51	0.51	53.6	95.2	216.96	3	4	70	882.88	665.92	40	39	28	30.32	8.49	73.7
0.51	0.51	62.4	94.9	220.39	2.5	5	70	949.43	729.04	35	32	20	37.6	7.52	83.7
0.51	0.51	43.9	95.9	222.04	3	5	70	951.06	729.02	36	35	28	57.07	15.98	47.1
0.51	0.51	43.4	95.1	224.92	2.5	5	70	949.43	724.51	40	43	30	25	7.5	55.8
0.45	0.51	42.6	96.6	229.41	3	6	70	933.1	703.69	41	38	28	33.68	9.43	37.9
0.52	0.51	59.9	94.3	229.46	3	6	70	943.27	713.81	35	32	30	30.33	9.1	55.6
0.47	0.51	108.2	97.5	230.05	3	8	70	783.6	553.55	40	39	28	61.61	17.25	77.9
0.5	0.51	54.8	94.9	230.5	3	6	70	943.27	712.77	45	31	30	37.1	11.13	50.3
0.51	0.51	43.8	96.4	231.85	3	5	70	951.06	719.21	38	36	28	38.61	10.81	47
0.45	0.51	43.7	96.4	239.27	3	6	70	933.1	693.83	42	39	28	33.68	9.43	39
0.51	0.51	50.4	97.5	240.35	3	5	70	951.06	710.71	45	37	28	34.32	9.61	54.8
0.45	0.51	41	96.6	247.26	3	6	70	933.1	685.84	37	36	28	33.68	9.43	36.3
0.48	0.51	30.4	96.6	247.64	3	6	57	993.08	745.44	41	39	22	44.32	9.75	38.6
0.51	0.51	45.5	96.8	249.23	3	8	57	986.36	737.13	58	47	22	53.59	11.79	46.1
0.5	0.51	50.4	96.4	251.15	3	5	70	951.06	699.91	34	33	28	38.61	10.81	55
0.45	0.51	43	96.3	258.6	3	6	70	933.1	674.5	42	39	28	33.68	9.43	38.4
0.47	0.51	49.1	96.6	261.08	3	5	70	951.06	689.98	44	38	28	57.07	15.98	53.4
0.45	0.51	48.5	96.3	264.65	3	5	70	951.06	686.41	43	40	28	57.07	15.98	52.7
0.47	0.51	105.4	97.5	270.91	3	8	70	783.6	512.69	41	39	28	61.61	17.25	75.8
0.51	0.51	49.2	95.1	272.21	3	4	70	989.94	717.73	41	37	30	24.23	7.27	66.9
0.54	0.51	65.9	95	291.45	3	6	70	947.06	655.61	44	41	37	31.62	11.7	61.5
0.4	0.51	53.9	94.3	294.59	3	6	57	999.12	704.53	35	32	30	38.63	11.59	74.6
0.47	0.51	101.6	97.7	296.57	3	8	70	783.6	487.03	39	38	28	61.61	17.25	72.9
0.51	0.51	49.3	95.1	297.97	3	4	70	989.94	691.97	36	34	30	24.23	7.27	67
0.55	0.51	47.1	97.5	311.87	3	6	57	988.72	676.85	39	35	30	39.33	11.8	64
0.52	0.51	54.1	95.8	320.85	3	4	70	989.94	669.09	32	30	30	26.9	8.07	74.2
0.51	0.51	50.4	95	327.09	3	4	70	989.94	662.85	31	30	30	24.23	7.27	68.7
0.5	0.51	61.1	96.4	345.59	3	5	70	999.39	653.8	40	38	45	22.76	10.24	67.9
0.51	0.51	65.4	96.4	355.32	3	9	57	908.32	553	36	34	22	56.95	12.53	61.2
0.51	0.51	106.7	97.8	403.89	3	8	70	999.98	596.09	62	57	37	38.51	14.25	76.8
0.51	0.51	65.6	96.7	405.68	3	9	57	908.32	502.64	35	35	22	56.95	12.53	61.5
0.51	0.51	68	96.4	421.76	3	9	57	908.32	486.56	35	34	22	56.95	12.53	63.8
0.51	0.51	69	96.4	485.57	3	9	57	908.32	422.75	36	35	22	56.95	12.53	64.9
0.52	0.52	75.6	95.4	121.87	3	5	70	961.53	839.66	63	59	37	28.86	10.68	85.5
0.52	0.52	60.2	93.9	135.37	3	6	70	999.99	864.62	48	56	28	49.14	13.76	55.9
0.52	0.52	122.4	95.2	149.83	3	6	83	767.39	617.56	39	37	37	33.05	12.23	84.4
0.52	0.52	122.5	95.2	154.34	3	6	83	767.39	613.05	40	38	37	33.05	12.23	84.4
0.52	0.52	100.5	94.4	160.01	3	6	83	767.39	607.38	49	47	37	33.05	12.23	68.8
0.51	0.52	58.5	96.4	162.65	3	4	83	842.14	679.49	57	32	37	24.43	9.04	57.6
0.52	0.52	52.8	96.2	173.87	3	6	70	903.79	729.92	28	27	35.8	28.6	10.24	48.3
0.52	0.52	50.7	94.9	188.42	3	6	57	944.88	756.46	47	45	30	32.03	9.61	69.7
0.52	0.52	47.3	98.4	194.78	3	4	70	984.51	789.73	37	35	37	34.19	12.65	63.7
0.51	0.52	69.2	97.3	199.66	3	8	57	923	723.34	52	49	37	40.76	15.08	73.2
0.55	0.52	51.2	95.4	202.98	3	6	70	884.75	681.77	36	38	22	63.82	14.04	46.6
0.52	0.52	57.7	94.9	213.35	2.5	5	70	949.43	736.08	45	52	37	22.59	8.36	76.6
0.52	0.52	56.2	94.8	217.56	2.5	5	70	949.43	731.87	50	45	20	37.6	7.52	74.4
0.52	0.52	46.5	97.6	237.51	3	4	70	984.94	747.43	37	34	37	24.41	9.03	62.7
0.52	0.52	61.2	95.2	244.57	3	4	70	940.61	696.04	18	17	37	15.76	5.83	85.2
0.52	0.52	77	97	246.64	3	8	70	910.29	663.65	39	35	37	39.32	14.55	54.4
0.46	0.52	55	95.2	248.45	3	5	70	951.06	702.61	47	44	28	57.07	15.98	60.6
0.51	0.52	48.4	91.3	251.79	3	4	70	899.98	648.19	28	22	30	33.2	9.96	66.1
0.46	0.52	54.2	95.4	263.81	3	5	70	951.06	687.25	45	42	28	57.07	15.98	59.6
0.55	0.52	63.6	95	265.49	3	6	70	947.06	681.57	44	42	37	31.62	11.7	59.3
0.64	0.52	55.2	94.4	265.49	3	6	70	951.22	685.73	64	43	30	33.83	10.15	50.9
0.51	0.52	50.5	96.4	265.55	3	5	70	951.06	685.51	33	32	28	38.61	10.81	55
0.54	0.52	75.4	95.6	266.53	3	6	70	947.06	680.53	37	33	37	31.62	11.7	71.1
0.51	0.52	45.5	91.9	270.58	3	4	70	899.98	629.4	29	23	30	33.2	9.96	61.7
0.51	0.52	48.4	95.3	270.93	3	4	70	989.94	719.01	35	33	30	24.23	7.27	65.8
0.45	0.52	39.6	96	277.52	3	6	70	933.1	655.58	42	40	28	33.68	9.43	34.9
0.6	0.52	55.2	95	280.05	3	6	70	951.22	671.17	57	45	30	33.83	10.15	50.8
0.52	0.52	57	94.8	288.74	3	6	70	943.27	654.53	33	29	30	30.33	9.1	52.6
0.51	0.52	47.2	96.2	291.45	3	5	70	951.06	659.61	35	34	28	38.61	10.81	51.1
0.52	0.52	59	95.4	292.67	3	6	70	947.06	654.39	51	45	37	31.62	11.7	54.5
0.52	0.52	52.2	94.7	293.94	3	6	70	943.27	649.33	33	30	30	30.33	9.1	47.7
0.52	0.52	47.7	95.3	310.63	2.5	5	70	949.43	638.8	34	31	37	25.92	9.59	62.1
0.53	0.52	61.5	94.6	321.89	3	4	70	989.94	668.05	35	33	30	26.9	8.07	85.6
0.49	0.52	50.5	97.4	331.27	3	6	57	988.72	657.45	40	35	30	39.33	11.8	69.1
0.49	0.52	49.5	97.1	355.85	3	6	57	988.72	632.87	38	35	30	39.33	11.8	67.6
0.52	0.52	95.3	96.5	444.18	3	8	70	999.98	555.8	63	55	37	38.51	14.25	68.3
0.49	0.52	86.6	97.1	475.13	3	7	70	999.98	524.85	47	41	37	16.24	6.01	70.5
0.51	0.52	57.9	95.2	560.57	3	9	57	908.32	347.75	36	35	22	56.95	12.53	53.7
0.53	0.53	43.5	95.4	136.43	3	6	57	944.88	808.45	41	37	30	32.03	9.61	58.5
0.53	0.53	59.8	96.3	143.24	3	6	70	991.76	848.52	46	42	37	31	11.47	55.3
0.53	0.53	63	95.7	168.14	3	6	70	903.79	735.65	26	25	35.8	28.6	10.24	58.5
0.54	0.53	70.1	95.4	192.64	3	6	70	981.27	788.63	50	42	28	33.32	9.33	65.8
0.53	0.53	77.5	95.2	208.91	3	8	70	910.29	701.38	40	36	37	39.32	14.55	54.9
0.53	0.53	47.5	95.9	210.14	2.5	5	70	949.43	739.29	35	31	30	31.97	9.59	61.8
0.53	0.53	50.8	98.3	212.46	3	4	70	984.51	772.05	38	36	37	34.19	12.65	69
0.56	0.53	57.4	95.4	213.59	3	6	70	884.75	671.16	36	38	22	63.82	14.04	53
0.53	0.53	56.6	95	219.06	3	6	70	943.27	724.21	33	30	30	30.33	9.1	52.2
0.47	0.53	50.4	95.5	222.58	3	5	70	951.06	728.48	43	40	28	57.07	15.98	55.1
0.53	0.53	45.7	96.4	223.83	3	8	57	986.36	762.53	57	46	22	53.59	11.79	46.4
0.53	0.53	77.4	96	229.92	3	8	70	910.29	680.37	40	36	37	39.32	14.55	54.8
0.52	0.53	50.8	97.9	239.14	3	5	70	951.06	711.92	46	37	28	34.32	9.61	55.3
0.52	0.53	48.2	97.1	241.86	2.5	5	70	949.43	707.57	44	30	30	31.97	9.59	62.6
0.53	0.53	77.5	96.9	260.34	3	8	70	910.29	649.95	39	35	37	39.32	14.55	54.8
0.5	0.53	61.8	96.9	262.01	3	6	70	1000.78	738.77	33	30	28	49.14	13.76	57.2
0.47	0.53	55.1	95.3	275.12	3	5	70	951.06	675.94	44	41	28	57.07	15.98	60.8
0.52	0.53	36.2	96.4	281.33	3	6	57	934.38	653.05	43	40	20	43.85	8.77	47.5
0.52	0.53	63.9	97.2	283.85	3	6	70	1000.78	716.93	34	31	28	49.14	13.76	59.3
0.57	0.53	64.9	94.5	292.53	3	6	70	947.06	654.53	52	45	37	33.59	12.43	60.6
0.52	0.53	49.7	95.4	293.92	3	6	57	989.01	695.09	24	22	30	25.1	7.53	68
0.34	0.53	57	95.4	299.95	3	7	70	949.01	649.06	62	35	28	41.64	11.66	45
0.53	0.53	50.9	93.2	341.37	3	6	70	970.71	629.34	42	43	30	22.37	6.71	46.5
0.53	0.53	85	97.2	376.14	3	8	70	999.98	623.84	62	57	36	39.58	14.25	60.4
0.54	0.54	75.9	97.3	45.84	3	6	83	817.67	771.83	58	56	37	46.16	17.08	50.8
0.55	0.54	73.5	97.4	82.3	3	6	83	817.67	735.37	58	56	37	46.16	17.08	49
0.54	0.54	105.6	94.6	148.62	3	6	83	767.39	618.77	42	40	37	33.05	12.23	72.4
0.54	0.54	48.2	96.3	160.74	2.5	5	70	949.43	788.69	41	37	30	31.97	9.59	62.7
0.54	0.54	54.5	96.2	185.89	3	6	70	903.79	717.9	28	26	35.8	28.6	10.24	49.9
0.56	0.54	54.4	96.5	185.89	3	6	70	884.75	698.86	39	39	22	63.82	14.04	49.8
0.54	0.54	47	96.3	187.28	3	6	70	906.29	719.01	28	26	35.8	29.11	10.42	42.4
0.54	0.54	68.2	96.3	192.67	3	6	70	991.76	799.09	43	40	37	31	11.47	63.7
0.54	0.54	94.2	94.6	208.78	3	6	70	994.05	785.27	51	42	37	24.7	9.14	90.2
0.54	0.54	43.2	96.2	215.37	3	6	57	934.38	719.01	35	32	20	43.85	8.77	58
0.48	0.54	54.8	95.2	222.04	3	5	70	951.06	729.02	42	39	28	57.07	15.98	60.4
0.54	0.54	77.4	96.2	227.26	3	8	70	910.29	683.03	40	36	37	39.32	14.55	54.8
0.54	0.54	60	95	227.38	3	6	70	943.27	715.89	42	33	30	30.33	9.1	55.6
0.54	0.54	77.4	95.7	232.95	3	8	70	910.29	677.34	39	35	37	39.32	14.55	54.9
0.56	0.54	60.4	94.5	265.49	3	6	70	947.06	681.57	53	43	37	33.59	12.43	56.1
0.54	0.54	61.3	95.2	268.77	3	6	70	994.05	725.28	54	48	37	31	11.47	56.9
0.81	0.54	31.4	94.8	295.93	3	4	70	998.3	702.37	42	39	30	34.53	10.36	40
0.47	0.54	51.4	94.8	299.01	3	4	70	989.94	690.93	36	28	30	27.67	8.3	70.5
0.54	0.54	46.8	95.8	299.6	3	6	70	906.29	606.69	27	23	35.8	29.11	10.42	42.2
0.54	0.54	35.3	96.2	303.67	3	8	57	987.92	684.25	49	43	22	53.59	11.79	34.6
0.54	0.54	83.5	96.7	337.27	3	8	70	999.98	662.71	63	57	36	39.58	14.25	59.4
0.54	0.54	64.4	96.7	492.94	3	5	70	999.39	506.45	40	39	45	22.76	10.24	71.8
0.55	0.55	63	95.7	108.67	3	6	70	981.27	872.6	51	44	28	33.32	9.33	58.6
0.55	0.55	62.7	95.8	134	3	5	70	806.21	672.21	27	24	43.3	21.5	9.31	69.8
0.55	0.55	114.1	95	146.39	3	6	83	767.39	621	39	37	37	33.05	12.23	78.4
0.66	0.55	43.4	94.6	190.89	3	4	70	998.3	807.41	44	42	30	34.53	10.36	58.2
0.72	0.55	79.6	95.3	204.54	3	6	70	903.79	699.25	26	24	35.8	29.69	10.63	75.4
0.61	0.55	45.6	97.4	211.08	3	4	70	984.94	773.86	36	34	37	24.41	9.03	61.3
0.55	0.55	59.7	95	220.02	3	6	70	981.67	761.65	58	51	28	33.32	9.33	55.3
0.55	0.55	77.5	95.1	222.7	3	8	70	910.29	687.59	41	36	37	39.32	14.55	54.9
0.49	0.55	45.5	95.8	241.56	3	5	70	951.06	709.5	36	34	28	57.07	15.98	49.1
0.48	0.55	76.9	97.7	244.74	3	6	70	949.4	704.66	24	42	40	20.6	8.24	72.4
0.46	0.55	49.1	95.4	245.63	3	6	57	944.88	699.25	45	41	30	33.13	9.94	67.3
0.49	0.55	49.3	95.1	254.64	3	5	70	951.06	696.42	37	34	28	57.07	15.98	53.7
0.55	0.55	64.6	95.2	264.23	3	6	70	951.73	687.5	50	46	37	27.35	10.12	60.1
0.35	0.55	57	95.4	266.82	3	7	70	949.01	682.19	58	37	28	41.64	11.66	45
0.49	0.55	52.1	95	278	3	5	70	951.06	673.06	36	34	28	57.07	15.98	57.1
0.49	0.55	48.4	95.3	293.25	3	5	70	951.06	657.81	35	33	28	57.07	15.98	52.6
0.84	0.55	48.2	97.5	345.21	3	8	57	995.43	650.22	51	49	28	37.68	10.55	49.2
0.52	0.55	40.6	94.6	350.49	3	6	57	988.72	638.23	35	33	30	39.33	11.8	54.3
0.56	0.55	45.9	94.5	354.85	3	6	57	988.72	633.87	34	32	30	39.33	11.8	62.2
0.85	0.55	49.7	97.4	369.67	3	8	57	995.43	625.76	49	42	28	37.68	10.55	50.9
0.49	0.56	46.5	96.4	122.4	2.5	5	57	792.95	670.55	53	48	37	42.97	15.9	90.8
0.56	0.56	66	94.7	158.36	3	5	70	950.64	792.28	45	41	37	24.92	9.22	74
0.5	0.56	51.7	95.1	222.58	3	5	70	951.06	728.48	36	34	28	57.07	15.98	56.6
0.5	0.56	53.9	95.2	295.67	3	5	70	951.06	655.39	38	35	28	57.07	15.98	59.3
0.56	0.56	35.7	96.5	326.52	3	8	57	987.92	661.4	49	43	22	52.14	11.47	34.9
0.54	0.56	41	94.7	340.46	3	6	57	988.72	648.26	35	33	30	39.33	11.8	54.9
0.55	0.56	95.5	96.3	446.65	3	8	70	999.98	553.33	64	52	37	16.24	6.01	68.5
0.57	0.57	57.7	94.8	167.15	3	5	70	950.64	783.49	46	43	37	24.92	9.22	64
0.62	0.57	67.6	95.4	195.28	3	6	70	951.73	756.45	51	43	37	27.35	10.12	63.3
0.57	0.57	68	95.1	199.22	3	6	70	981.67	782.45	58	52	28	33.32	9.33	63.7
0.57	0.57	68.2	94.7	200.5	3	6	70	904.6	704.1	42	40	37	37.7	13.95	63.9
0.62	0.57	45.3	94.5	243.37	3	4	70	998.3	754.93	47	45	30	34.53	10.36	61.1
0.59	0.57	57.5	94.7	299.51	3	6	70	947.06	647.55	53	39	37	31.62	11.7	53.1
0.57	0.57	35.3	96	323.64	3	8	57	987.92	664.28	48	42	22	53.59	11.79	34.6
0.58	0.58	55.5	95.8	132.96	3	5	70	806.21	673.25	29	27	43.3	21.5	9.31	61.2
0.58	0.58	34.8	95.9	316.02	3	8	57	987.92	671.9	51	45	22	52.14	11.47	34
0.58	0.58	45.9	95.8	332.87	3	8	57	986.36	653.49	55	47	22	34.18	7.52	46.7
0.56	0.58	44.4	96.5	375.51	3	5	70	986.56	611.05	32	29	40	30.23	12.09	47.7
0.51	0.58	77	95.9	410.68	3	6	70	1067.82	657.14	27	42	40	20.6	8.24	72.6
0.44	0.58	94.7	98	483.1	3	8	83	856.82	373.72	64	72	37	20.84	7.71	48.1
0.63	0.59	98.7	96.7	76.38	3	7	70	904.6	828.22	40	36	37	22.03	8.15	81
0.59	0.59	78.5	97.3	100.73	3	6	70	791.1	690.37	37	55	40	24.53	9.81	74
0.59	0.59	71.5	96.4	133.3	3	5	70	806.21	672.91	31	31	43.3	24.99	10.82	80.4
0.59	0.59	68.1	95.7	228.01	3	8	70	951.54	723.53	39	37	28	33	9.24	47.8
0.59	0.59	44.8	95.9	266.76	3	8	57	986.36	719.6	54	44	22	34.18	7.52	45.4
0.59	0.59	35.7	93.8	283.03	3	8	57	987.92	704.89	50	43	22	52.14	11.47	35.1
0.59	0.59	35.7	95.6	297.52	3	8	57	987.92	690.4	51	45	22	52.14	11.47	35.1
0.56	0.59	51.8	94.9	325.01	3	4	70	989.94	664.93	34	26	30	27.67	8.3	71
0.59	0.59	40.1	95.6	329.75	3	8	57	986.36	656.61	55	47	22	34.18	7.52	40.1
0.61	0.59	52.1	94.6	334.44	3	6	57	988.72	654.28	28	27	30	39.33	11.8	71.8
0.58	0.59	46.7	94.6	345.52	3	6	57	988.72	643.2	32	31	30	39.33	11.8	63.5
1.42	0.6	32.8	95.1	28.45	3	5	57	633.71	605.26	20	19	37	35.92	13.29	50.7
0.6	0.6	59	96.8	119.3	3	5	70	806.21	686.91	29	27	43.3	21.5	9.31	65.4
0.6	0.6	64.1	94.8	189.86	3	6	70	981.67	791.81	58	49	28	33.32	9.33	59.7
0.59	0.6	61.2	95.1	191.94	3	6	70	981.67	789.73	58	54	28	33.32	9.33	56.8
0.6	0.6	68.7	95	211.7	3	6	70	981.67	769.97	57	49	28	33.32	9.33	64.4
0.8	0.6	37.3	95.2	277.56	3	5	70	933.1	655.54	40	38	28	26.71	7.48	39.1
0.6	0.6	35.6	94.1	287.01	3	8	57	987.92	700.91	50	43	22	52.14	11.47	35.1
0.6	0.6	66.9	96.6	423.04	3	7	70	951.73	528.69	51	44	30	33.73	10.12	53.5
0.61	0.61	77.8	95.9	56.95	3	7	70	951.73	894.78	67	53	30	33.73	10.12	62.9
0.58	0.61	75.8	97.5	100.49	3	6	70	985.91	885.42	53	38	28	45.29	12.68	71.2
0.69	0.61	77.2	95.5	194.06	3	6	83	906.83	712.77	65	62	37	42.22	15.62	51.9
0.61	0.61	39.7	96.2	272.14	3	8	57	987.92	715.78	49	43	22	53.59	11.79	39.7
0.62	0.61	52	97.3	330.9	3	6	57	988.72	657.82	30	30	30	39.37	11.81	71.4
0.41	0.61	71.8	95.6	333.3	3	6	70	948.62	615.32	40	38	37	22.57	8.35	67.4
0.63	0.61	52	97.4	340.92	3	6	57	988.72	647.8	36	33	30	39.37	11.81	71.4
0.58	0.62	95.8	97.8	184.74	3	6	70	985.91	801.17	53	38	28	45.29	12.68	91.4
0.65	0.62	60.5	95.4	202.23	3	5	70	904.6	702.37	32	29	37	37.11	13.73	67.3
0.65	0.62	53.6	95.3	212.76	3	6	70	884.75	671.99	35	37	22	63.82	14.04	49.1
0.63	0.62	72.8	93.5	234.91	3	7	70	970.71	735.8	45	43	30	22.37	6.71	58.8
0.64	0.62	52	97.3	262.83	3	6	57	988.72	725.89	27	32	30	39.37	11.81	71.4
0.41	0.62	30.7	97	268.48	3	6	57	993.08	724.6	40	39	22	44.32	9.75	39
0.8	0.62	38.2	95.3	269.4	3	5	70	933.1	663.7	40	38	28	26.71	7.48	40.2
0.65	0.62	50.9	93.5	288.46	3	6	70	970.71	682.25	42	41	30	22.37	6.71	46.5
0.65	0.62	63.6	94	295.03	3	7	70	970.71	675.68	42	41	30	22.37	6.71	50.9
0.61	0.63	54.5	96.9	257.15	4.2	6	70	950.25	693.1	32	30	37	46.84	17.33	35.6
0.61	0.63	48.9	97.5	303.86	3	6	57	988.72	684.86	33	35	30	39.37	11.81	66.7
0.63	0.63	52	97.4	337.35	3	6	57	988.72	651.37	27	33	30	39.37	11.81	71.4
0.41	0.64	50	97.2	165.66	3	7	57	926.32	760.66	42	48	30	36.37	10.91	58.5
0.41	0.64	49.2	96.2	168.8	3	6	83	837.08	668.28	53	33	28	88.57	24.8	31.7
0.64	0.64	80.7	97.9	217.81	3	5	70	953.46	735.65	42	42	37	27.35	10.12	91.4
0.63	0.64	71.8	93.6	218.83	3	7	70	970.71	751.88	35	33	30	22.37	6.71	58
0.64	0.64	58.9	95.2	242.64	3	6	57	980.66	738.02	56	43	37	32.19	11.91	82.1
0.39	0.64	30	97.2	246.04	3	6	57	993.08	747.04	41	40	22	44.32	9.75	38
0.64	0.64	50.7	94.4	254.33	3	4	70	998.3	743.97	47	44	30	34.53	10.36	69.3
0.64	0.64	48.3	95.2	273.12	3	6	57	989.01	715.89	24	21	30	25.1	7.53	65.9
0.82	0.64	38.9	95.5	291.67	3	5	70	933.1	641.43	40	38	28	26.71	7.48	41.1
0.65	0.64	52	97.4	309.45	3	6	57	988.72	679.27	26	33	30	39.37	11.81	71.4
0.62	0.64	52	97.4	342.13	3	6	57	988.72	646.59	34	31	30	39.37	11.81	71.4
0.65	0.64	49.2	97.5	384.4	3	8	57	995.43	611.03	33	31	28	37.68	10.55	50.4
0.64	0.64	42.4	96.3	455.23	3	8	57	987.92	532.69	48	42	22	53.59	11.79	42.6
0.48	0.65	77	95.1	114.24	3	5	70	806.21	691.97	35	33	43.3	24.99	10.82	87.4
0.65	0.65	72.1	93.7	196.48	3	7	70	970.71	774.23	34	32	30	22.37	6.71	58.3
0.65	0.65	72.4	93.5	230.37	3	7	70	970.71	740.34	34	32	30	22.37	6.71	58.6
0.63	0.65	67.1	95	237.59	3	6	70	904.6	667.01	45	41	37	37.7	13.95	62.8
0.65	0.65	53.9	95.8	248.83	3	6	70	991.76	742.93	46	43	37	31	11.47	49.4
0.64	0.65	98.6	95.5	258.02	3	6	83	911.51	653.49	63	60	37	36.95	13.67	67.3
0.64	0.65	47.3	95.1	302.24	3	6	57	989.01	686.77	32	29	30	25.1	7.53	64.4
0.63	0.65	50.6	97.4	302.86	3	6	57	988.72	685.86	29	28	30	39.37	11.81	69.3
0.4	0.65	67.8	94.8	304.17	3	6	70	948.03	643.86	43	42	37	22.57	8.35	63.4
0.65	0.65	40.7	96.1	344.97	3	8	57	987.92	642.95	49	43	22	53.59	11.79	40.8
0.59	0.65	51.3	97.4	389.46	3	8	57	995.43	605.97	32	27	28	37.68	10.55	52.7
0.67	0.66	99.5	95.4	179.47	3	6	70	898.48	719.01	28	27	35.8	29.69	10.63	95.4
0.41	0.66	71.9	95	257.63	3	6	70	948.03	690.4	42	40	37	22.57	8.35	67.7
0.81	0.66	56.3	95.9	322.52	3	6	70	970.71	648.19	44	44	30	23.17	6.95	51.7
0.37	0.66	57.6	98.2	334.74	3	8	57	1002.59	667.85	32	34	28	32.86	9.2	59.8
0.41	0.66	69.8	95.9	352.47	3	6	70	948.03	595.56	40	38	37	22.57	8.35	65.4
0.67	0.67	49.1	94.4	212.73	3	4	70	998.3	785.57	47	44	30	34.53	10.36	66.8
0.37	0.67	50.9	97.6	223.21	3	7	57	926.32	703.11	42	51	30	44.97	13.49	59.7
0.41	0.67	70.4	95.6	267.39	3	6	70	948.03	680.64	41	37	37	22.57	8.35	66
0.41	0.67	70	94.5	267.39	3	6	70	948.03	680.64	42	40	37	22.57	8.35	65.7
0.39	0.67	59	98.5	319.52	3	8	57	1002.59	683.07	29	34	28	32.86	9.2	61.4
0.67	0.67	52.1	97.6	325.16	3	6	57	988.72	663.56	26	32	30	39.37	11.81	71.3
0.41	0.67	68.5	94.3	332.61	3	6	70	948.03	615.42	41	39	37	22.57	8.35	64.3
0.66	0.67	44.6	94.4	332.65	3	6	57	988.72	656.07	28	27	30	39.33	11.8	60.5
0.38	0.67	53.9	98.4	340.19	3	8	57	1002.59	662.4	38	36	28	37.68	10.55	55.6
0.41	0.67	71.1	94.6	342.55	3	6	70	948.03	605.48	41	39	37	22.57	8.35	66.8
0.68	0.68	67.8	94.9	143.44	3	6	70	904.6	761.16	46	43	37	37.7	13.95	63.5
0.68	0.68	68.5	94.7	152.59	3	5	70	950.64	798.05	43	43	37	24.92	9.22	77
0.68	0.68	99.1	95.3	273.66	3	6	83	911.51	637.85	64	62	37	36.95	13.67	67.7
0.66	0.68	53.6	95	289.84	4.2	6	70	950.25	660.41	30	28	37	46.84	17.33	35.1
0.68	0.69	113.6	95.7	218.5	3	6	83	911.51	693.01	62	59	37	36.95	13.67	78
0.48	0.7	47.6	95.8	131.23	3	6	57	944.88	813.65	45	42	30	33.13	9.94	64.8
0.51	0.7	47.3	95.3	165.25	3	6	57	944.88	779.63	45	41	30	33.13	9.94	64.4
0.72	0.7	54.2	95.7	192.5	3	6	70	884.75	692.25	36	38	22	63.82	14.04	49.7
0.7	0.7	44	94.6	341.89	3	6	57	988.72	646.83	30	29	30	39.33	11.8	59.6
0.7	0.7	90.2	96.6	376.98	3	7	83	856.82	479.84	69	61	37	20.84	7.71	52.4
0.68	0.7	91.3	96.6	402.18	3	7	83	856.82	454.64	71	64	37	20.84	7.71	53.1
0.51	0.71	79.5	95.6	80.96	3	5	70	806.21	725.25	40	38	43.3	24.99	10.82	90.3
0.49	0.71	48.4	95.7	183.23	3	6	57	944.88	761.65	44	41	30	33.13	9.94	66
0.73	0.71	53.6	96.4	188.48	3	6	70	884.75	696.27	37	39	22	63.82	14.04	49.1
0.74	0.71	63.9	95.9	221.26	3	5	70	904.6	683.34	39	37	37	37.11	13.73	71.4
0.72	0.71	67.9	95.5	245.26	3	5	70	904.6	659.34	31	29	37	37.11	13.73	76.2
0.74	0.71	62.9	97.4	353.63	3	6	70	951.54	597.91	31	29	28	22.68	6.35	58.3
0.69	0.71	95.8	97.2	364.82	3	7	83	856.82	492	76	64	37	20.84	7.71	55.7
0.73	0.72	106.2	95.5	153.43	3	6	83	911.51	758.08	62	60	37	36.95	13.67	72.7
0.73	0.72	91.7	95.5	164.42	3	6	83	911.51	747.09	62	59	37	36.95	13.67	62.3
0.71	0.72	68.6	98.1	223.69	3	6	57	934.38	710.69	47	42	30	30.93	9.28	96.4
0.41	0.72	53.7	97.7	227.28	3	7	57	926.32	699.04	42	55	30	44.97	13.49	63.4
0.72	0.72	80.6	95.1	236.18	3	6	83	911.51	675.33	68	63	37	33.62	12.44	54.4
0.72	0.72	93.8	95.1	245.54	3	6	83	911.51	665.97	64	64	37	33.62	12.44	63.8
0.76	0.72	82.6	95.2	247.99	3	5	70	904.6	656.61	39	33	37	37.11	13.73	94.1
0.73	0.72	68.1	95.5	256.31	3	5	70	904.6	648.29	38	36	37	37.11	13.73	76.5
0.73	0.72	66.3	95.6	272.95	3	5	70	904.6	631.65	41	38	37	37.11	13.73	74.2
0.74	0.72	82.5	96.8	313.11	3	6	70	951.54	638.43	32	30	28	22.68	6.35	78
0.74	0.72	89.5	97.2	320.81	3	6	70	951.54	630.73	32	30	28	22.68	6.35	85.1
0.74	0.72	77.7	96.3	322.31	3	6	70	951.54	629.23	32	30	28	22.68	6.35	73.3
0.69	0.72	91	97	425.33	3	7	83	856.82	431.49	73	64	37	20.84	7.71	52.8
0.74	0.73	67.9	96.1	193.07	3	5	70	904.6	711.53	39	37	37	37.11	13.73	76.2
0.74	0.73	64	96	223.06	3	5	70	904.6	681.54	41	38	37	37.11	13.73	71.4
0.73	0.73	75.8	96.3	334.35	3	6	70	951.54	617.19	33	31	28	22.68	6.35	71.4
0.74	0.74	67.8	95.4	264.63	3	6	70	904.6	639.97	46	39	37	37.7	13.95	63.4
0.64	0.74	33	94.3	316.79	3	4	70	941.22	624.43	23	21	22	37	8.14	42.5
0.75	0.75	68	95.1	185.59	3	6	70	904.6	719.01	45	43	37	37.7	13.95	63.6
0.7	0.75	51.8	95.4	277.38	4.2	6	70	950.25	672.87	32	30	37	46.84	17.33	33.8
0.75	0.75	56.9	95.5	316.84	3	6	70	970.71	653.87	44	43	30	23.17	6.95	52.4
0.76	0.75	41.6	94.7	342.51	3	6	57	988.72	646.21	27	30	30	39.33	11.8	55.8
0.71	0.76	53.9	96.3	290.08	4.2	6	70	950.25	660.17	33	31	37	46.84	17.33	35.2
0.76	0.77	57.7	95.5	188.13	3	6	70	991.76	803.63	48	43	37	31	11.47	53.1
0.78	0.77	68.2	94.8	202.19	3	6	70	904.6	702.41	45	43	37	37.7	13.95	63.9
0.81	0.77	65.5	95.4	215.55	3	6	70	991.76	776.21	45	43	37	23.78	8.8	61.1
0.77	0.77	56.8	95.7	314.11	3	6	70	970.71	656.6	43	43	30	23.17	6.95	52.3
0.8	0.77	57.2	95.2	326.83	3	6	70	970.71	643.88	46	46	30	23.17	6.95	52.8
0.75	0.78	59.7	97	244.85	3	5	70	953.46	708.61	43	41	37	27.35	10.12	66.1
0.82	0.79	58.4	94.8	304.82	3	6	70	970.71	665.89	45	45	30	23.17	6.95	53.9
0.75	0.79	52.5	97.3	393.48	3	8	57	995.43	601.95	38	45	28	37.68	10.55	54.1
0.8	0.8	67.2	94.5	242.79	3	6	70	904.6	661.81	44	42	37	37.7	13.95	62.9
0.86	0.81	63.1	95.9	260.47	3	5	70	904.6	644.13	45	42	37	37.11	13.73	70.3
0.86	0.81	84.4	94.8	261.14	3	5	83	911.51	650.37	51	44	56	19.98	11.19	68.5
0.74	0.82	42.5	97.6	220.57	3	6	57	934.38	713.81	45	42	30	30.93	9.28	56.8
0.74	0.82	66.9	97.9	247.85	3	6	57	934.38	686.53	45	41	30	30.93	9.28	94
0.85	0.82	57.5	94.8	311.74	3	6	70	970.71	658.97	43	43	30	23.17	6.95	53.1
0.85	0.83	78.4	95.3	282.97	3	5	70	904.6	621.63	38	37	37	37.11	13.73	89.1
0.83	0.84	59.5	97.4	237.57	3	5	70	953.46	715.89	44	42	37	27.35	10.12	65.8
0.84	0.84	42.9	94.5	293.85	3	4	70	998.3	704.45	47	44	30	34.53	10.36	57.5
0.85	0.84	53.4	94.8	305.23	3	6	70	970.71	665.48	42	42	30	23.17	6.95	49
0.92	0.85	62.6	95.5	220.95	3	5	70	904.6	683.65	51	42	37	37.11	13.73	69.8
0.85	0.85	51.1	94.7	284.8	3	6	70	970.71	685.91	42	42	30	23.17	6.95	46.6
0.85	0.85	52	94.6	292.44	3	6	70	970.71	678.27	41	41	30	23.17	6.95	47.4
0.92	0.92	71.3	96	197.86	3	6	70	1008.82	810.96	43	41	40	18.23	7.29	66.9
0.91	0.92	69.8	95.3	216.6	3	5	70	904.6	688	51	34	37	37.7	13.95	78.4
1.3	1.23	57.7	96	306.69	3	6	70	970.71	664.02	44	45	30	23.17	6.95	53.1
1.45	1.45	57	96	279.29	3	6	70	970.71	691.42	45	48	30	32.43	9.73	52.5
1.47	1.47	56.2	96	300.07	3	6	70	970.71	670.64	45	48	30	32.43	9.73	51.7
1.52	1.5	52.1	96.4	399.59	3	6	70	970.71	571.12	44	46	30	32.43	9.73	47.5
0.43	0.02	64.8	94.4	291.1	3	5	70	993.37	702.27	41	39	37	20.19	7.47	73.8
0.46	0.46	100	95.6	225.21	4.2	8	70	904.7	679.49	50	48	50	40	20	54.4
0.47	0.47	106.1	95.4	265.77	4.2	8	70	904.7	638.93	51	48	50	40	20	57.6
0.77	0.56	44.2	96.9	308	3	8	70	995.43	687.43	65	36	28	37.68	10.55	35.7
0.6	0.6	30	93.9	297.34	3	8	57	987.92	690.58	51	44	22	52.14	11.47	36.2
0.55	0.43	44.2	94.1	305.74	3	6	70	951.22	645.48	57	48	30	33.83	10.15	46.2
0.48	0.51	26.6	93	238.25	3	6	57	993.08	754.83	50	40	22	48.27	10.62	41.4
0.51	0.51	32.4	96.4	388.36	3	8	57	986.36	598	60	51	22	53.59	11.79	38.2
0.58	0.58	30.7	95.1	287	3	8	57	987.92	700.92	51	45	22	52.14	11.47	36.4
0.74	0.58	23.5	94.4	290	3	5	70	933.1	643.1	44	37	28	47.57	13.32	29.7
0.74	0.64	29	93.9	329.51	3	5	70	933.1	603.59	54	44	28	47.57	13.32	36.4
0.31	0.32	82.7	93.7	226.19	3	7	70	951.12	724.93	69	59	40	33.15	13.26	67.8
0.35	0.35	81.6	94.5	248.9	3	6	83	900.46	651.56	70	47	45	34.4889	15.52	55.5
0.37	0.36	65.6	95.1	260.99	3	6	70	965.73	704.74	55	55	40	38.05	15.22	61.7
0.38	0.38	69.1	97.5	336.82	3	6	70	924.61	587.79	46	45	56	29.9107	16.75	65
0.42	0.43	60.9	97.5	209.8	3	6	70	1011.47	801.67	49	48	40	42.675	17.07	56.8
0.43	0.41	51.2	96.1	250.56	3	8	70	943.58	693.02	42	39	37	34.5405	12.78	41.4
0.43	0.41	51	96	261.59	3	8	70	943.58	681.99	43	39	37	34.5405	12.78	41.2
0.41	0.42	45.6	97.2	100.98	2.5	5	57	792.95	691.97	53	56	37	41.6216	15.4	88.6
0.4	0.54	45.9	96.8	116.52	2.5	5	57	792.95	676.43	58	55	37	41.6216	15.4	89.7
0.37	0.34	43.1	96.1	231.44	3	6	70	964.53	733.09	41	38	37	42.7568	15.82	45.5
0.34	0.35	44.4	96.5	217.17	3	6	70	964.53	747.36	37	35	40	39.55	15.82	46.8
0.35	0.36	45.3	96.8	175.1	3	6	70	964.53	789.43	36	34	40	39.55	15.82	47.6
0.43	0.41	51.4	95.5	245.37	3	8	70	943.58	698.21	43	40	37	38.6486	14.3	41.1
0.4	0.41	54.8	97.6	247.74	3	6	70	1011.47	763.73	50	48	40	42.675	17.07	57.1
0.44	0.42	50.6	96.2	263.26	3	8	70	943.58	680.32	43	39	37	34.5405	12.78	40.5
0.39	0.42	41.4	96.2	267.86	3	6	70	964.53	696.67	42	38	37	42.0541	15.56	43.8
0.43	0.43	43.6	96.7	134.97	3	6	83	821.72	686.75	52	50	30	51.7333	15.52	33.5
0.41	0.44	41.8	96	253.6	3	6	70	964.53	710.93	42	38	37	42.0541	15.56	44.2
0.4	0.45	44	96.3	196.88	3	6	70	964.53	767.65	37	34	40	39.55	15.82	46.4
0.29	0.46	27.9	98.1	281.11	4.2	6	70	993.76	712.65	50	55	22	70.5909	15.53	22.3
0.38	0.38	68.3	97.5	328.91	3	6	70	924.61	595.7	46	45	56	29.9107	16.75	65
0.5	0.24	53	96.1	171.33	3	8	70	999.86	828.53	54	33	37	49.2973	18.24	42.2
0.44	0.44	41.5	96.4	176.55	3	6	83	821.72	645.17	57	52	30	54.6	16.38	31.9
0.51	0.51	55.5	96.3	122.81	3	6	83	817.67	694.86	54	50	37	44.8108	16.58	41.9
0.52	0.52	58.2	96.7	82.02	3	6	83	817.67	735.65	54	51	37	44.8108	16.58	43.8
0.44	0.38	44.2	97.7	110.34	2.5	5	57	792.95	682.61	53	58	37	38.9189	14.4	85.5
0.44	0.16	43.9	93.4	195.68	3	8	70	999.86	804.18	54	30	37	46.5946	17.24	35.1
0.42	0.16	43.4	92.8	203.19	3	8	70	999.86	796.67	56	32	37	46.5946	17.24	34.7
0.42	0.17	44.8	92.6	177.89	3	8	70	999.86	821.97	56	33	37	46.5946	17.24	35.7
0.43	0.17	44.6	93.3	178.24	3	8	70	999.86	821.62	56	32	37	46.5946	17.24	35.6
0.45	0.17	38.9	93.1	202.98	3	8	70	999.86	796.88	36	30	37	46.5946	17.24	31.2
0.42	0.2	47.8	94.6	175.41	3	8	70	999.86	824.45	57	34	37	46.5946	17.24	38
0.42	0.2	46	93.4	197.49	3	8	70	999.86	802.37	57	34	37	46.5946	17.24	36.7
0.43	0.21	48.6	94.5	186.77	3	8	70	999.86	813.09	58	35	37	46.5946	17.24	38.6
0.41	0.21	47.3	94	188.63	3	8	70	999.86	811.23	58	35	37	46.5946	17.24	37.6
0.42	0.21	47.8	94.4	195.57	3	8	70	999.86	804.29	58	35	37	46.5946	17.24	38
0.48	0.23	51	95.3	156.02	3	8	70	999.86	843.84	54	32	37	46.5946	17.24	40.4
0.32	0.26	57.1	93.5	242.77	3	7	70	946.02	703.25	56	49	37	38.8108	14.36	51
0.3	0.29	51.8	95.3	309.16	3	6	70	965.73	656.57	55	53	40	40.075	16.03	53.6
0.3	0.3	55.2	95.6	220.87	3	6	70	965.73	744.86	55	53	40	40.075	16.03	57
0.3	0.3	53.4	95.5	268.29	3	6	70	965.73	697.44	54	53	40	40.075	16.03	55.2
0.34	0.34	61.1	98.5	121.99	3	7	83	836.86	714.87	49	41	56	41.6071	23.3	39.4
0.34	0.34	46.6	96.4	231.47	3	6	70	964.53	733.06	41	38	40	37.05	14.82	48.4
0.35	0.35	65.2	98.9	164.88	3	7	83	836.86	671.98	50	41	56	41.6071	23.3	41.9
0.35	0.36	58.7	95.2	263.44	3	6	70	965.73	702.29	56	54	40	40.075	16.03	60.5
0.36	0.37	59.5	95.3	248.1	3	6	70	965.73	717.63	57	55	40	40.075	16.03	61.4
0.36	0.37	37.5	96.3	255.18	3	6	70	964.53	709.35	42	38	37	39.3514	14.56	39.1
0.37	0.37	55.7	93.9	320.32	3	8	57	965.45	645.13	55	65	37	41.1892	15.24	64.8
0.38	0.38	45.1	95.2	89.64	3	6	83	821.72	732.08	61	57	30	51.2667	15.38	34.2
0.38	0.38	56.3	96	138.81	3	8	70	999.86	861.05	56	40	37	46.5946	17.24	44.3
0.38	0.38	43.9	96	236.36	3	7	70	993.89	757.53	37	34	37	33.6757	12.46	39.5
0.35	0.38	56.8	95.3	252.19	3	6	70	965.73	713.54	57	56	40	40.075	16.03	58.7
0.43	0.41	49.4	95.9	258.71	3	8	70	943.58	684.87	43	40	37	35.9459	13.3	39.1
0.43	0.42	44.7	93.8	122.07	3	6	83	821.72	699.65	64	58	30	51.2667	15.38	34
0.41	0.42	56.6	97.1	173.89	3	6	70	1011.47	837.58	50	48	40	40.175	16.07	58.3
0.42	0.42	42.3	96.2	184.84	3	6	83	821.72	636.88	57	52	30	48.4	14.52	32.2
0.43	0.43	47	94.1	69.14	3	6	83	821.72	752.58	60	57	30	51.2667	15.38	35.6
0.43	0.43	47.8	94.6	84.92	3	6	83	821.72	736.8	59	56	30	51.2667	15.38	36.2
0.43	0.43	42.8	96	119.29	3	6	83	821.72	702.43	58	54	30	51.2667	15.38	32.4
0.44	0.44	45.2	93.1	102.25	3	6	83	821.72	719.47	58	56	30	51.2667	15.38	34.4
0.44	0.44	40.3	96.5	143.58	3	6	83	821.72	678.14	56	53	30	48.4	14.52	30.7
0.44	0.44	44.5	92.9	158.9	3	6	83	821.72	662.82	59	57	30	51.2667	15.38	33.9
0.53	0.45	41	95.1	212.04	3	6	70	964.53	752.49	41	44	37	39.3514	14.56	42.8
0.51	0.49	70.2	96	165.1	3	8	70	936.65	771.55	52	49	45	36.5333	16.44	54.8
0.51	0.51	61.7	96.9	85.62	3	6	83	817.67	732.05	59	56	37	42.1081	15.58	46
0.76	0.61	27	93.8	274.95	3	5	70	933.1	658.15	52	39	28	42.2143	11.82	33.7
0.61	0.67	49	96.8	227.17	3	5	70	955.46	728.29	43	41	37	27.35	10.12	53.2
0.42	0.42	45.9	96.2	161.78	3	4	83	839.08	677.3	52	42	56	41.6071	23.3	50.6
0.74	0.58	24.5	94.4	275.7	3	5	70	935.1	659.4	48	41	28	42.2143	11.82	30.7
0.4	0.02	54.8	97.1	436.81	3	4	70	994.62	557.81	42	41	37	28.65	10.6	78.2
0.38	0.43	69.1	96.5	180.03	3	5	70	953.81	773.78	65	60	37	28.86	10.68	78.2
0.64	0.06	51	96.8	14.99	3	5	57	659.11	644.12	42	44	37	20.92	7.74	84.8
0.41	0.38	54	96.8	107.53	3	6	70	856.25	748.72	40	38	37	26.05	9.64	49.8
0.47	0.47	60.3	95.9	124.64	3	5	70	811.21	686.57	47	46	43.3	24.99	10.82	67.5
0.37	0.37	80.6	97.3	241.31	3	5	70	929.61	688.3	60	57	56	28.125	15.75	91.1
0.45	0.45	62.5	95.7	151.68	3	5	70	811.21	659.53	55	53	43.3	30.0693	13.02	69.4
0.42	0.42	43.7	96.3	84.39	3	6	83	826.72	742.33	62	59	30	48.4	14.52	33.4
0.45	0.45	41	96.4	86.74	3	6	83	826.72	739.98	60	56	30	48.4	14.52	31.5
0.63	0.63	40.4	97.3	149.05	3	4	70	984.94	835.89	29	27	37	24.41	9.03	53.3
0.31	0.1	59.6	94	172.44	3	5	70	966.97	794.53	46	43	37	22.22	8.22	67
0.32	0.34	55.8	95	228.3	3	7	57	973.89	745.59	47	44	37	28.11	10.4	67
0.33	0.36	75.2	97.5	255.14	4.2	8	57	1055.99	800.85	46	44	40	22.4	8.96	57.5
0.33	0.36	75.5	97.4	262.92	4.2	8	57	1055.99	793.07	45	43	40	22.4	8.96	57.7
0.41	0.41	61.9	94.7	158.21	3	8	57	948.66	790.45	50	47	37	30.62	11.33	65.7
0.44	0.44	47.9	94.7	58.62	3	6	57	947.88	889.26	47	43	30	32.03	9.61	66.2
0.56	0.56	46	95.5	143.91	3	6	57	947.88	803.97	48	46	30	32.03	9.61	63.2
0.42	0.2	47.1	94.3	148.83	3	8	70	1002.86	854.03	58	35	37	46.5946	17.24	37.9
0.42	0.2	45.1	92.4	154.26	3	8	70	1002.86	848.6	57	34	37	46.5946	17.24	36.5
0.3	0.3	53.2	95.4	215.12	3	6	70	968.73	753.61	55	53	40	40.075	16.03	55.5
0.35	0.35	53.8	92.5	299.43	3	8	57	968.45	669.02	42	75	37	41.1892	15.24	63.3
0.34	0.36	55.1	95.2	205.97	3	6	70	968.73	762.76	56	55	40	40.075	16.03	57.5
0.57	0.57	30.5	94.5	203.93	3	8	57	990.92	786.99	51	44	22	45.3182	9.97	36.5
0.36	0.36	101.4	97.9	240.42	3	8	70	928.17	687.75	78	77	37	18.14	6.71	73.1
0.32	0.36	70.3	97.2	253.72	4.2	8	57	1057.99	804.27	45	43	40	22.4	8.96	53.5
0.32	0.36	71	97.6	270.45	4.2	8	57	1057.99	787.54	46	44	40	22.4	8.96	54.1
0.37	0.37	105.6	95.4	233.23	3	8	70	922.03	688.8	78	76	37	18.14	6.71	76.6
0.37	0.37	99.3	97.7	247.58	3	8	70	928.17	680.59	77	76	37	18.14	6.71	71.5
0.44	0.38	51.4	96.1	101.27	3	6	70	856.25	754.98	38	37	37	26.05	9.64	47.3
0.41	0.41	50.8	94.5	106.21	3	6	70	856.25	750.04	38	36	37	26.05	9.64	46.8
0.42	0.42	57.2	97.5	257.62	3	5	70	1018.74	761.12	60	57	30	19.97	5.99	63.7
0.42	0.42	64.7	96.1	286.69	3	6	70	1015.7	729.01	50	46	40	21.8	8.72	60.7
0.43	0.43	67.5	95	101.28	3	4	83	847.14	745.86	56	54	37	17.14	6.34	67.9
0.44	0.43	55.3	97.7	291.81	3	5	70	1018.74	726.93	57	53	30	19.97	5.99	61.3
0.43	0.43	66.3	96.3	292.56	3	6	70	1015.7	723.14	51	46	40	21.8	8.72	62.3
0.44	0.44	53.5	96.9	238.77	3	5	70	1018.74	779.97	61	58	30	29.73	8.92	59.3
0.46	0.45	42.3	95.8	153.27	3	6	57	949.88	796.61	46	44	30	33.13	9.94	57.5
0.45	0.45	48	96.1	239.81	3	5	70	1018.74	778.93	53	50	30	28.5	8.55	52.6
0.46	0.46	74.7	95.1	206.6	3	8	57	924.17	717.57	63	50	37	16.32	6.04	80.2
0.48	0.47	60.8	97.2	255.8	3	8	57	945.29	689.49	45	43	37	22.05	8.16	64.1
0.52	0.48	55	94.5	209.82	2.5	5	70	954.43	744.61	44	53	37	22.59	8.36	73.6
0.53	0.49	73.9	97.4	81.55	3	8	70	944.73	863.18	31	29	45	13.09	5.89	52.4
0.52	0.49	71.5	96.8	142.92	3	8	70	944.73	801.81	33	31	45	13.09	5.89	50.6
0.52	0.52	59.8	97.6	191.49	3	8	57	950.66	759.17	51	46	37	30.65	11.34	63
0.54	0.54	55.8	94.8	152.62	2.5	5	70	954.43	801.81	51	50	37	22.59	8.36	74.6
0.56	0.56	52.5	94.3	186.07	3	5	70	955.64	769.57	46	43	37	24.92	9.22	58.2
0.57	0.57	75.4	96.1	177.04	3	8	70	967.98	790.94	43	40	43	19.09	8.21	53.7
0.46	0.57	61.5	94.4	203.5	3	6	70	956.05	752.55	40	43	40	20.6	8.24	57.7
0.57	0.57	42.1	92.4	265.61	3	6	44	968.13	702.52	53	52	30	27.03	8.11	96.6
0.58	0.58	55.4	94.9	177.37	3	5	70	955.64	778.27	48	45	37	24.92	9.22	61.7
0.59	0.59	65.5	96.2	192.01	3	5	70	958.46	766.45	38	35	56	19.3	10.81	73.9
0.63	0.6	68.3	95.8	43.63	3	6	70	956.73	913.1	56	49	37	27.35	10.12	64.4
0.6	0.6	76.2	96.2	192.93	3	8	70	967.98	775.05	43	40	43	19.09	8.21	54.3
0.62	0.6	44.3	93.7	273.23	3	5	57	993.92	720.69	48	46	37	27.24	10.08	73
0.62	0.61	43.1	93.2	302.9	3	5	57	993.92	691.02	49	47	37	27.24	10.08	70.8
0.62	0.62	52.3	94.4	195.42	3	5	70	955.64	760.22	47	45	37	24.92	9.22	58.1
0.66	0.65	64.2	96.4	201.03	3	5	70	958.46	757.43	37	33	56	18.07	10.12	72.2
0.66	0.66	54.9	95	171.84	3	5	70	955.64	783.8	48	45	37	24.92	9.22	61.2
0.81	0.72	50.7	96.1	257.78	3	8	70	944.01	686.23	34	33	37	17.11	6.33	35
0.73	0.73	36.2	94.6	207.73	3	4	70	1003.3	795.57	44	41	30	29.03	8.71	48.1
0.82	0.73	50	96	292.08	3	8	70	944.01	651.93	33	32	37	17.11	6.33	34.5
0.81	0.81	61.4	96.1	294.28	3	6	70	1013.82	719.54	50	47	40	18.23	7.29	57.4
0.94	0.94	66.5	95.7	175.04	3	6	70	1013.82	838.78	47	42	40	18.23	7.29	62.6
0.37	0.1	54.6	94.2	177.64	3	5	70	966.97	789.33	48	42	37	26.7	9.88	60.5
0.43	0.43	49.1	95.8	109.21	3	6	70	856.25	747.04	37	36	37	23.35	8.64	45
0.67	0.67	47.4	95.3	191.65	3	6	57	985.66	794.01	49	41	37	29.4865	10.91	64.6
0.31	0.33	57.7	95.5	265.83	3	7	57	975.89	710.06	52	50	37	25.4054	9.4	68.5
0.35	0.35	99.3	98	215.42	3	8	70	928.17	712.75	78	77	37	15.4324	5.71	70.9
0.31	0.37	62.1	96	230.57	3	7	57	1057.9	827.33	47	46	40	21.15	8.46	74.1
0.37	0.37	74.2	95.2	338.08	3	8	57	970.45	632.37	56	67	37	10.1351	3.75	78.8
0.42	0.42	61	95.9	265.89	3	6	70	1013.82	747.93	48	45	40	19.3	7.72	56.3
0.44	0.44	49.9	95.4	103.39	3	6	70	856.25	752.86	37	36	37	23.3514	8.64	45.1
0.44	0.45	67.3	95.9	222.2	3	8	57	924.17	701.97	59	51	37	13.6216	5.04	70.9
0.52	0.5	52.8	94.8	189.02	2.5	5	70	954.43	765.41	46	51	37	19.8919	7.36	69.3
0.52	0.51	49.1	94.9	248.3	2.5	5	70	954.43	706.13	46	49	37	17.5676	6.5	64
0.52	0.52	67.1	96.3	179.53	3	5	70	958.46	778.93	38	37	56	17.5179	9.81	74.9
0.54	0.54	54.3	95.2	149.79	2.5	5	70	954.43	804.64	48	52	37	19.8919	7.36	71.4
0.54	0.54	54	94.7	194.22	2.5	5	70	954.43	760.21	53	49	37	19.8919	7.36	71.1
0.82	0.73	48.8	96.7	245.07	3	8	70	944.01	698.94	35	34	37	14.4054	5.33	33
0.74	0.74	47.3	97.1	184.73	3	5	70	958.46	773.73	45	42	37	24.6486	9.12	50.9
0.32	0.36	64.9	96.9	268.43	4.2	5	57	1057.99	789.56	45	43	50	15.92	7.96	88.1
0.41	0.41	60.6	94.1	188.63	3	8	57	950.66	762.03	50	47	37	26.5676	9.83	64
0.35	0.35	68.6	94.5	317.25	3	8	57	970.45	653.2	54	67	37	8.78378	3.25	72.5
0.48	0.47	60.6	97.4	251.68	3	8	57	945.29	693.61	55	50	37	18	6.66	63.1
0.51	0.51	60.5	97.4	152.36	3	8	57	950.66	798.3	50	48	37	26.5946	9.84	62.9
0.51	0.51	43.9	92	220.44	3	6	44	968.13	747.69	62	61	30	22.0333	6.61	99.3
0.52	0.52	43.1	92.1	241.67	3	6	44	968.13	726.46	63	62	30	22.0333	6.61	97.4
0.59	0.59	56.5	97	191.97	3	4	83	847.14	655.17	59	57	37	13.0811	4.84	55.2
0.6	0.6	50.4	97.3	236.89	3	6	57	985.66	748.77	56	48	37	28.1351	10.41	68.7
0.66	0.64	46.1	97.1	184.41	3	4	57	932.14	747.73	60	58	37	28.027	10.37	93.2
0.62	0.62	51.4	95.6	214.72	3	6	57	985.66	770.94	57	49	37	28.1351	10.41	71.9
0.26	0.01	33.7	96.1	129.5	3	7	57	986.44	856.94	53	46	56	14.9821	8.39	16
0.31	0.01	13.8	96	199.69	3	7	57	986.44	786.75	55	47	56	17.8571	10	19.5
0.31	0.1	53.8	94.8	138.12	3	5	70	966.97	828.85	51	48	37	22.9459	8.49	66.8
0.31	0.1	53.1	94.7	145.67	3	5	70	966.97	821.3	51	48	37	22.9459	8.49	66
0.27	0.13	15.4	97.1	146.32	3	8	57	999.16	852.84	76	55	28	33.3571	9.34	19.2
0.28	0.13	15.8	97.6	233.75	3	8	57	999.16	765.41	74	54	28	33.3571	9.34	19.6
0.26	0.14	15	97.1	328.91	3	8	57	999.16	670.25	76	55	30	31.1333	9.34	18.7
0.27	0.15	13.4	97.3	132.86	3	8	57	999.16	866.3	71	60	28	33.3571	9.34	16.9
0.49	0.15	43	96	169	3	7	70	998.89	829.89	44	39	37	33.6757	12.46	39.1
0.28	0.15	13.7	97.2	191.11	3	8	57	999.16	808.05	73	54	28	33.3571	9.34	17.1
0.44	0.15	45.5	96	218.92	3	7	70	998.89	779.97	62	39	37	33.6757	12.46	41.3
0.52	0.15	38.1	95.9	240.45	3	7	57	939.51	699.06	56	53	37	20.2162	7.48	51.2
0.45	0.16	45.3	93.5	195.87	3	8	70	1004.91	809.04	59	56	37	29.5676	10.94	36.5
0.44	0.16	41.8	93.2	198.75	3	8	70	1004.91	806.16	90	80	37	29.5676	10.94	33.9
0.47	0.16	42.6	95.8	237.64	3	7	70	998.89	761.25	44	38	37	33.6757	12.46	38.9
0.28	0.16	13.1	97.6	255.59	3	8	57	999.16	743.57	70	55	28	33.3571	9.34	16.5
0.46	0.17	40.3	93.6	168.45	3	5	70	1004.91	836.46	77	70	56	19.5357	10.94	50.5
0.28	0.17	13.1	97.7	203.59	3	8	57	999.16	795.57	74	66	28	33.3571	9.34	16.5
0.3	0.18	13.6	97.9	90.03	3	8	57	993.77	903.74	72	66	28	33.3571	9.34	17.1
0.28	0.18	12.6	97.5	180.71	3	8	57	999.16	818.45	72	67	28	33.3571	9.34	15.9
0.29	0.18	16.6	97.4	184.87	3	8	57	999.16	814.29	74	54	28	33.3571	9.34	20.5
0.26	0.2	33	95.4	73.86	3	6	57	959.49	885.63	54	43	43.3	38.0831	16.49	51.3
0.68	0.2	21	96.3	188.89	3	6	57	986.54	797.65	46	43	56	15.5714	8.72	33.2
0.39	0.21	52	96.2	131.17	3	8	57	924.17	793	61	50	37	37.0811	13.72	61
0.22	0.22	26	96.7	131.1	2.5	5	70	862.19	731.09	64	64	55	16.0727	8.84	39
0.41	0.22	26.4	95.8	135.18	3	8	57	974	838.82	67	63	30	14.7667	4.43	31.7
0.22	0.22	22.7	95.2	180.16	3	6	57	997.6	817.44	67	65	37	15	5.55	35.8
0.28	0.23	28.6	96.6	55.75	3	8	57	959.49	903.74	64	42	43.3	38.0831	16.49	34.2
0.3	0.23	54.6	96.5	103.7	3	7	70	900.61	796.91	52	53	43	27.907	12	49.1
0.32	0.23	8.8	96.9	107.62	3	8	57	993.77	886.15	65	57	28	35.5714	9.96	11.7
0.41	0.23	25.9	96.2	113.94	3	8	57	974	860.06	67	64	30	14.7667	4.43	31.2
0.24	0.23	30.8	96.3	156.67	3	6	57	959.49	802.82	46	37	43.3	38.0831	16.49	48
0.24	0.23	26.4	95.3	196.83	3	6	57	997.6	800.77	67	65	37	15	5.55	41.4
0.42	0.23	47.9	96.2	227.24	3	7	70	998.89	771.65	64	36	37	33.027	12.22	43.3
0.24	0.24	26	97.5	105.55	2.5	5	70	862.19	756.64	64	64	55	16.0727	8.84	38.9
0.39	0.24	27.8	95.8	132.66	3	8	57	974	841.34	64	60	30	14.7667	4.43	33.4
0.58	0.24	43.1	94.6	170.85	3	6	70	959.14	788.29	66	55	37	30.4054	11.25	45.3
0.24	0.24	26.4	97.6	177.44	3	6	57	959.49	782.05	44	41	43.3	38.0831	16.49	41.2
0.24	0.24	43.2	95.5	451.66	3	8	57	980.25	528.59	67	70	50	28.88	14.44	51
0.41	0.25	42.1	94.2	130.68	3	6	70	879.55	748.87	65	62	50	29.38	14.69	44.3
0.54	0.25	42.7	94.9	163.57	3	6	70	959.14	795.57	63	55	37	30.4054	11.25	45
0.41	0.25	39.3	94.5	164.29	3	6	70	879.55	715.26	67	64	50	29.38	14.69	41.5
0.44	0.25	51.3	96.1	165.86	3	8	57	924.17	758.31	61	55	37	37.0811	13.72	60.1
0.41	0.25	44.2	94.2	180.27	3	6	70	879.55	699.28	66	62	50	29.38	14.69	46.5
0.41	0.25	47.3	94.6	222.65	3	6	70	879.55	656.9	74	72	50	29.38	14.69	49.6
0.25	0.25	49.7	94.5	262.62	3	6	70	1008.63	746.01	62	62	40	26.825	10.73	52
0.25	0.25	44.9	93.9	273.28	3	6	70	1008.63	735.35	62	62	40	26.825	10.73	47.2
0.27	0.25	33.5	94.2	280.44	3	6	70	1008.63	728.19	62	62	40	26.825	10.73	35.7
0.25	0.25	60.1	94.3	281.62	3	6	70	1008.63	727.01	63	61	40	26.825	10.73	62.6
0.26	0.26	26.4	96.7	112.89	3	6	57	959.49	846.6	50	42	43.3	38.0831	16.49	41.3
0.26	0.26	27	96.3	114.99	3	6	57	959.49	844.5	51	41	43.3	38.0831	16.49	42.1
0.35	0.26	7.4	95.1	137.87	3	4	57	993.77	855.9	64	61	28	35.5714	9.96	17.1
0.26	0.26	27.3	96.5	150.4	3	6	57	959.49	809.09	54	40	43.3	38.0831	16.49	42.7
0.42	0.26	38.7	94.2	154.83	3	6	70	879.55	724.72	63	59	50	29.38	14.69	40.9
0.26	0.26	26.9	96.1	187.97	3	8	57	977.3	789.33	59	56	30	32.5333	9.76	32.3
0.26	0.26	43.1	95.6	201.25	3	7	70	997.86	796.61	52	39	37	19.4054	7.18	39.2
0.48	0.26	43.3	96.6	213.94	3	7	70	998.89	784.95	48	33	37	33.6757	12.46	39.4
0.25	0.26	34.1	94.3	274.09	3	6	70	1008.63	734.54	61	61	40	26.825	10.73	36.3
0.26	0.26	39.3	94.3	274.84	3	6	70	1008.63	733.79	63	63	40	26.825	10.73	41.6
0.26	0.26	33.7	94.1	282.89	3	6	70	1008.63	725.74	54	54	40	31.15	12.46	35.9
0.26	0.26	35.3	94.3	288.49	3	6	70	1008.63	720.14	63	63	40	26.825	10.73	37.5
0.26	0.26	33.7	94.2	290.56	3	6	70	1008.63	718.07	62	62	40	31.15	12.46	35.9
0.27	0.27	26.2	97.4	27.09	2.5	5	70	862.19	835.1	54	53	55	16.0727	8.84	39.2
0.27	0.27	31.3	95.1	93.98	3	7	70	998.89	904.91	53	39	37	19.4054	7.18	29.1
0.43	0.27	41.3	94.5	120.57	3	6	70	879.55	758.98	63	60	50	29.38	14.69	43.6
0.43	0.27	41.9	94.4	124.13	3	6	70	879.55	755.42	63	60	50	29.38	14.69	44.2
0.43	0.27	38.9	95.2	128.91	3	6	70	879.55	750.64	49	48	50	29.38	14.69	41.1
0.28	0.27	47.3	97.5	140.04	3	7	70	900.61	760.57	51	52	43	21.2326	9.13	42.8
0.43	0.27	39.9	94.9	140.07	3	6	70	879.55	739.48	60	58	50	29.38	14.69	42.1
0.28	0.27	48.2	97.2	158	3	7	70	900.61	742.61	52	53	43	21.2326	9.13	43.6
0.29	0.27	47.7	96.7	200.97	3	8	70	926.45	725.48	59	70	37	14.0811	5.21	38.1
0.27	0.27	43.4	96.5	211.55	3	7	70	998.89	787.34	65	41	37	33.6757	12.46	39.4
0.29	0.27	60.7	95.1	216.04	3	8	57	1000.24	784.2	75	56	50	29.02	14.51	71
0.27	0.27	25	95.2	228.03	3	6	57	997.6	769.57	64	61	37	15	5.55	39.2
0.28	0.28	29.1	97	65.8	2.5	5	70	862.19	796.39	64	63	55	16.0727	8.84	43.5
0.28	0.28	18.8	97.3	101.47	3	8	57	993.77	892.3	68	64	28	35.5714	9.96	23
0.32	0.28	50.7	95.9	112.47	3	7	70	900.61	788.14	50	51	43	27.907	12	45.8
0.35	0.28	55.3	96.3	168.55	3	8	57	924.17	755.62	61	53	37	37.0811	13.72	64.7
0.28	0.28	17.6	95.6	180.52	3	8	57	993.77	813.25	70	67	28	35.5714	9.96	21.7
0.28	0.28	27.9	96.2	198.37	3	8	57	977.3	778.93	57	54	30	32.5333	9.76	33.5
0.28	0.28	33.7	94	258.82	3	6	70	1008.63	749.81	52	51	40	31.15	12.46	35.9
0.28	0.28	33.3	94.3	266.52	3	6	70	1008.63	742.11	53	51	40	31.15	12.46	35.6
0.29	0.29	15.8	96.9	107.79	3	8	57	993.77	885.98	73	71	28	35.5714	9.96	19.6
0.58	0.29	48.3	94.6	115.72	3	6	70	959.14	843.42	70	55	37	30.4054	11.25	50.6
0.29	0.29	30.4	95.5	182.64	3	8	57	959.49	776.85	51	50	43.3	38.0831	16.49	36.4
0.3	0.29	51.6	97.1	237.08	3	8	57	945.29	708.21	54	51	37	18	6.66	60.4
0.3	0.3	34.9	96.7	54.72	2.5	6	70	862.19	807.47	68	67	55	16.0727	8.84	43.8
0.3	0.3	7.4	96.8	106.67	3	4	57	993.77	887.1	62	64	28	35.5714	9.96	17
0.3	0.3	30.9	94.9	109.83	3	8	57	959.49	849.66	53	50	43.3	38.0831	16.49	36.9
0.29	0.3	16	95.1	120.68	3	8	57	993.77	873.09	70	67	28	35.5714	9.96	19.9
0.3	0.3	24.8	97.4	158.67	3	8	57	993.77	835.1	66	63	28	35.5714	9.96	29.9
0.42	0.3	55.1	96	179.56	3	8	57	924.17	744.61	66	62	37	37.0811	13.72	64.5
0.4	0.3	32.4	92.6	198.38	3	6	70	1038.05	839.67	49	42	37	29.1622	10.79	34.6
0.28	0.3	15.6	96.7	198.69	3	8	57	993.77	795.08	74	73	28	35.5714	9.96	19.4
0.28	0.3	23.4	97.3	212.76	3	8	57	993.77	781.01	66	62	28	35.5714	9.96	28.3
0.28	0.3	22.7	97.7	229.67	3	8	57	993.77	764.1	65	60	28	33.3571	9.34	27.5
0.3	0.3	26.9	96.4	243.77	3	8	57	999.16	755.39	65	62	28	14.5	4.06	32.4
0.3	0.3	60.4	98.4	249.31	3	5	70	955.8	706.49	67	63	56	17.5357	9.82	74.4
0.29	0.3	49.6	96.6	292.61	3	6	57	954.17	661.56	53	49	50	21.96	10.98	76.5
0.4	0.3	28.1	92.9	367.73	3	5	70	1035.2	667.47	68	58	37	29.1622	10.79	35.7
0.31	0.31	36.5	96.3	56.68	2.5	6	70	862.19	805.51	71	69	55	16.0727	8.84	45.7
0.31	0.31	37.6	96.3	85.86	2.5	6	70	862.19	776.33	72	70	55	16.0727	8.84	47.1
0.31	0.31	38	96.2	93.13	2.5	6	70	862.19	769.06	72	70	55	16.0727	8.84	47.5
0.51	0.31	30	95.5	125.18	3	7	57	931.32	806.14	44	42	30	31.3667	9.41	40.7
0.3	0.31	18.9	97.3	148.42	3	8	57	993.77	845.35	65	62	28	33.3571	9.34	23.2
0.51	0.31	27.4	95.4	152.52	3	7	57	931.32	778.8	44	42	30	31.3667	9.41	37.2
0.31	0.31	29.4	96.5	157.3	3	6	57	997.6	840.3	48	45	37	31.6216	11.7	45.8
0.66	0.31	40.3	94.3	193.03	3	6	70	969.53	776.5	57	57	37	39.3514	14.56	42.6
0.56	0.31	48.3	94.7	194.77	3	6	70	959.14	764.37	68	52	37	30.9189	11.44	50.7
0.3	0.31	52.8	92.6	228.1	3	7	70	956.12	728.02	68	58	40	30.65	12.26	47.8
0.31	0.31	60.5	97.8	231.69	3	5	70	955.8	724.11	61	58	56	17.5357	9.82	74.6
0.37	0.31	25.7	97	236.94	4.2	6	70	998.76	761.82	58	54	33	22.303	7.36	20.7
0.33	0.31	23.3	95.6	237.36	3	6	44	947.16	709.8	69	76	37	32.7297	12.11	59.4
0.31	0.31	55.2	92.5	246.85	3	8	57	970.45	723.6	42	75	37	41.1892	15.24	65
0.44	0.31	32.8	92.8	261.23	3	6	70	1038.05	776.82	49	42	37	29.1622	10.79	35
0.31	0.31	61.3	98.8	266.11	3	5	70	955.8	689.69	67	65	40	24.55	9.82	75.4
0.3	0.31	47.1	92.5	269.85	3	7	70	951.02	681.17	83	42	28	15.2857	4.28	42.9
0.29	0.31	47.2	95.5	283.93	3	7	57	975.89	691.96	57	55	37	24.0541	8.9	63
0.29	0.31	44.9	95.9	293.94	3	7	57	975.89	681.95	55	53	37	24.0541	8.9	60
0.37	0.31	53.5	94.5	356.35	3	8	57	1009.04	652.69	55	52	40	25.975	10.39	62.9
0.31	0.31	57.3	95.9	452.56	3	8	57	979.75	527.19	66	61	50	28.88	14.44	67
0.31	0.31	53.4	95.8	500.92	3	8	57	979.75	478.83	65	56	50	28.88	14.44	62.6
0.33	0.31	52.3	95.6	528.1	3	8	57	979.75	451.65	64	57	50	28.88	14.44	61.4
0.31	0.31	56	95.7	561.85	3	8	57	979.75	417.9	62	56	50	28.88	14.44	65.5
0.31	0.32	39.5	95.6	66.3	2.5	6	70	862.19	795.89	72	71	55	16.0727	8.84	49.3
0.32	0.32	25.3	96	110.82	3	8	57	974	863.18	51	48	30	31.6667	9.5	30.5
0.33	0.32	45.8	95.4	135.86	3	7	70	900.61	764.75	54	55	43	27.907	12	41.6
0.33	0.32	44.8	95.2	161.07	3	7	70	900.61	739.54	52	53	43	27.907	12	40.8
0.35	0.32	7	96.2	194.04	3	4	57	993.77	799.73	64	61	28	35.5714	9.96	16.4
0.32	0.32	52.5	96.2	201.3	3	7	70	997.86	796.56	56	43	37	19.4054	7.18	47.3
0.31	0.32	63.2	93.7	206.16	3	7	70	956.12	749.96	70	60	40	30.65	12.26	56.8
0.34	0.32	36.7	96.3	209.1	3	5	57	982.84	773.74	53	51	50	18.06	9.03	67.9
0.32	0.32	52	92.8	213.99	3	8	57	970.45	756.46	42	75	37	41.1892	15.24	61.2
0.31	0.32	45.1	92.9	216.48	3	7	70	956.12	739.64	70	60	40	30.65	12.26	41.2
0.32	0.32	36.5	96.1	220.24	3	5	57	982.84	762.6	54	52	50	18.06	9.03	67.4
0.32	0.32	28.8	96.5	227.09	3	5	57	982.84	755.75	54	52	50	18.06	9.03	53.3
0.32	0.32	46.5	92.3	232.41	3	7	70	951.02	718.61	76	38	28	15.2857	4.28	42.5
0.32	0.32	46.3	91.7	232.73	3	7	70	956.12	723.39	68	58	40	24.55	9.82	42.3
0.32	0.32	83.1	97	235.66	3	8	70	922.03	686.37	73	75	37	14.0811	5.21	64.9
0.31	0.32	48.5	92.6	237.26	3	7	70	964.24	726.98	80	73	40	30.65	12.26	44.2
0.31	0.32	50.8	94.9	240.94	3	7	70	951.78	710.84	79	68	40	30.65	12.26	46
0.31	0.32	53.4	93.1	245.49	3	7	70	951.78	706.29	81	70	40	30.65	12.26	48.3
0.32	0.32	52.5	92.8	254.34	3	8	57	970.45	716.11	41	74	37	41.1892	15.24	61.9
0.31	0.32	45.6	92.1	261.53	3	7	70	951.02	689.49	85	43	28	15.2857	4.28	41.7
0.51	0.32	46.7	96.5	281.32	3	7	70	998.89	717.57	67	33	37	33.027	12.22	42.4
0.31	0.32	45	92.1	282.15	3	7	70	956.12	673.97	66	56	40	24.55	9.82	41.1
0.34	0.32	23.2	95.6	284.28	3	6	44	947.16	662.88	69	76	37	32.7297	12.11	59.2
0.34	0.32	22.1	96.1	305.25	3	6	44	947.16	641.91	68	76	37	32.7297	12.11	56.5
0.37	0.32	53.6	94.4	319.29	3	8	57	1009.04	689.75	57	55	40	25.975	10.39	62.9
0.32	0.32	44	95.1	455.86	3	8	57	980.25	524.39	72	68	50	28.88	14.44	51.9
0.34	0.33	51.7	95.3	122.01	3	7	70	900.61	778.6	50	51	43	27.907	12	46.7
0.33	0.33	64.6	95.8	125.52	4	8	57	954.17	828.65	48	44	50	17.82	8.91	57.2
0.33	0.33	62.1	95.4	130.15	4	8	57	954.17	824.02	45	41	50	17.82	8.91	55.2
0.53	0.33	28.5	95.2	149.03	3	7	57	931.32	782.29	44	42	30	31.3667	9.41	38.7
0.34	0.33	49.9	95.3	154.97	3	7	70	900.61	745.64	51	52	43	27.907	12	45.1
0.33	0.33	25.4	95.8	165.95	3	8	57	974	808.05	52	49	30	31.6667	9.5	30.7
0.33	0.33	41.9	96.4	187.7	3	7	70	998.89	811.19	54	38	37	19.4054	7.18	38.2
0.26	0.33	62.1	91.5	232.5	3	6	70	1008.63	776.13	67	77	40	10.775	4.31	64.8
0.34	0.33	24.2	95.7	233.34	3	6	44	947.16	713.82	69	76	37	32.7297	12.11	61.8
0.4	0.33	31.8	92.9	237.02	3	6	70	1038.05	801.03	51	44	37	28.6486	10.6	34
0.32	0.33	45.5	92.8	242.95	3	7	70	964.24	721.29	80	69	40	30.65	12.26	41.5
0.35	0.33	62.8	95.6	247.38	3	7	70	917.18	669.8	43	41	56	25.125	14.07	56.3
0.33	0.33	53.1	92.6	271.88	3	8	57	970.45	698.57	42	75	37	41.1892	15.24	62.5
0.33	0.33	64.1	95.1	288.46	3	7	70	917.18	628.72	48	45	56	25.125	14.07	57.5
0.33	0.33	44.2	95.1	291.67	3	8	57	980.25	688.58	76	69	50	8.52	4.26	52.2
0.38	0.33	53.5	94.4	292.79	3	8	57	1009.04	716.25	57	54	40	25.975	10.39	62.8
0.35	0.33	31.6	96.5	297.83	4.2	6	70	998.76	700.93	56	49	33	22.303	7.36	24.9
0.33	0.33	69.3	95.4	304.75	3	7	70	917.18	612.43	51	49	56	25.125	14.07	61.9
0.35	0.33	53.5	94.4	334.17	3	8	57	1009.04	674.87	58	56	40	25.975	10.39	62.9
0.33	0.33	41.9	94.8	451.3	3	8	57	980.25	528.95	73	69	50	28.88	14.44	49.5
0.34	0.33	39.8	94.5	509.46	3	8	57	980.25	470.79	74	68	55	26.2545	14.44	47.2
0.31	0.34	36.7	96.5	61.09	3	6	70	862.19	801.1	72	66	55	16.0727	8.84	38.9
0.34	0.34	69.2	95.2	67.17	3	4	83	847.14	779.97	112	47	37	32.1892	11.91	76.2
0.34	0.34	28.9	88.8	89.64	3	6	70	937.22	847.58	48	44	37	21.9189	8.11	31.3
0.34	0.34	29.3	94.8	109.55	3	6	57	997.6	888.05	52	47	37	17.5676	6.5	45.8
0.34	0.34	33.7	95.1	117.64	3	6	70	937.35	819.71	57	52	37	21.9189	8.11	35.8
0.34	0.34	52	94.8	118.35	4	8	57	954.17	835.82	48	46	50	17.82	8.91	46.6
0.34	0.34	25.8	96.4	129.49	3	8	57	974	844.51	52	49	30	31.6667	9.5	31.1
0.52	0.34	22.7	94.3	129.58	3	7	57	931.23	801.65	45	43	30	27.3667	8.21	31.2
0.34	0.34	57.1	95.2	135.51	3	7	70	900.61	765.1	42	41	43	27.907	12	51.4
0.35	0.34	46.6	95.3	135.58	3	7	70	900.61	765.03	49	50	43	27.907	12	42.4
0.34	0.34	60.2	95.5	137.63	3	7	70	900.61	762.98	42	41	43	27.907	12	54.1
0.34	0.34	57.4	95.3	140.4	3	7	70	900.61	760.21	40	40	43	29.6744	12.76	51.6
0.34	0.34	57.4	95.2	148.53	4	8	57	954.17	805.64	47	43	50	17.82	8.91	51.2
0.35	0.34	55.1	95.5	153.21	3	7	70	900.61	747.4	42	41	43	29.6744	12.76	49.7
0.34	0.34	54.3	98.3	153.92	3	7	83	841.86	687.94	49	42	56	41.6071	23.3	35.5
0.34	0.34	56.4	95.3	155.06	3	7	70	900.61	745.55	42	41	43	27.907	12	50.8
0.42	0.34	33.3	92.5	156.87	3	6	70	1038.05	881.18	50	43	37	28.6486	10.6	35.6
0.43	0.34	54.3	96.3	161.88	3	8	57	924.17	762.29	54	53	37	37.0811	13.72	63.6
0.34	0.34	58.4	95.3	161.92	3	7	70	900.61	738.69	41	40	43	27.907	12	52.5
0.34	0.34	24.4	96.2	175.49	3	8	57	977.3	801.81	58	55	30	32.5333	9.76	29.4
0.34	0.34	29.6	95.8	181.73	3	8	57	977.3	795.57	59	56	30	32.5333	9.76	35.4
0.34	0.34	31.8	95.9	190.35	3	6	57	997.6	807.25	55	52	37	31.6216	11.7	49.6
0.35	0.34	57.8	95.4	198.91	3	8	57	1000.24	801.33	72	57	50	23.9	11.95	67.7
0.33	0.34	47.7	92.2	204.37	3	7	70	964.24	759.87	78	67	40	30.65	12.26	43.4
0.34	0.34	31.8	96.2	210.85	3	8	57	977.3	766.45	58	55	30	32.5333	9.76	37.9
0.35	0.34	62.9	95.1	216.45	3	7	70	917.18	700.73	44	41	56	25.125	14.07	56.4
0.33	0.34	55	93.1	218.35	3	7	70	951.78	733.43	76	65	40	30.65	12.26	49.8
0.34	0.34	41.9	96.6	223.45	3	6	70	1003.42	779.97	46	44	40	22.1	8.84	44
0.33	0.34	45.6	92.6	224.86	3	7	70	964.24	739.38	78	67	40	30.65	12.26	41.6
0.3	0.34	25.3	97.2	233.75	3	8	57	999.16	765.41	73	56	28	14.5	4.06	30.4
0.36	0.34	43.3	96.2	235.56	3	7	70	998.89	763.33	54	46	37	33.6757	12.46	39.5
0.36	0.34	62.3	95.5	260.52	3	7	70	917.18	656.66	42	40	56	25.125	14.07	55.9
0.31	0.34	27.5	97.3	265.43	4.2	6	70	998.76	733.33	51	56	33	22.303	7.36	21.9
0.33	0.34	57.1	93.3	274.33	3	7	70	951.78	677.45	69	58	40	30.65	12.26	51.6
0.34	0.34	52.1	95.3	349	3	8	57	980.25	631.25	84	70	50	8.52	4.26	61.2
0.35	0.35	40.9	98	37.39	3	6	70	862.19	824.8	74	62	55	17.8545	9.82	42.9
0.36	0.35	46.2	97.1	42.9	3	4	70	862.19	819.29	75	64	55	17.8545	9.82	71.1
0.33	0.35	33.5	96.7	51.43	3	6	70	862.19	810.76	73	64	55	16.0727	8.84	35.5
0.37	0.35	48.6	95.7	56.05	3	7	70	994.52	938.47	59	56	37	14.2432	5.27	44.1
0.35	0.35	37.7	98	56.75	3	6	70	921.41	864.66	27	26	40	25.45	10.18	39.7
0.35	0.35	36	97.5	60.38	3	6	70	862.19	801.81	75	65	55	17.8545	9.82	38.1
0.35	0.35	38.1	97.2	65.04	3	6	70	862.19	797.15	75	65	55	17.8545	9.82	40.2
0.35	0.35	36.7	97.9	77.02	3	6	70	862.19	785.17	74	64	55	17.8545	9.82	38.6
0.35	0.35	37.3	97.3	78.91	3	6	70	862.19	783.28	74	63	55	17.8545	9.82	39.3
0.36	0.35	42.4	96.1	141.96	3	8	70	966.72	824.76	42	41	50	14.46	7.23	34.2
0.35	0.35	48.6	94.6	145.33	4	8	57	954.17	808.84	49	47	50	17.82	8.91	43.6
0.35	0.35	28.1	96	160.75	3	8	57	974	813.25	52	49	30	31.6667	9.5	33.7
0.35	0.35	46.4	95	162.11	3	7	70	900.61	738.5	43	44	43	27.907	12	42.1
0.53	0.35	24.9	94.4	166.79	3	7	57	931.23	764.44	46	44	30	27.3667	8.21	34.1
0.35	0.35	56.6	95.5	172.86	3	7	70	900.61	727.75	42	43	43	27.907	12	51
0.35	0.35	29	95.8	176.5	3	6	57	997.6	821.1	56	52	37	17.5676	6.5	45.3
0.36	0.35	59.4	97.3	206.75	3	8	57	1000.24	793.49	72	59	50	29.02	14.51	69.2
0.32	0.35	32.4	98.5	208.39	4.2	6	70	998.76	790.37	59	52	33	44.0303	14.53	25.4
0.35	0.35	60.9	97.8	220.89	3	5	70	955.8	734.91	55	53	56	17.5357	9.82	75.1
0.35	0.35	36.6	97.6	236.97	3	6	70	1003.42	766.45	46	45	40	22.425	8.97	38.6
0.35	0.35	34.4	96.3	236.97	3	6	70	1003.42	766.45	46	44	40	22.1	8.84	36.5
0.35	0.35	56.6	97.6	244.73	3	5	70	955.8	711.07	54	51	56	17.5357	9.82	69.9
0.35	0.35	50	94.7	246.88	3	6	83	905.46	658.58	70	44	45	32.2667	14.52	38.1
0.35	0.35	53.3	94.2	246.9	3	6	83	905.46	658.56	70	43	45	34.9111	15.71	40.5
0.35	0.35	37.2	96.4	247.37	3	6	70	1003.42	756.05	46	45	40	22.1	8.84	39.3
0.35	0.35	36.5	97.5	258.81	3	6	70	1003.42	744.61	46	45	40	22.425	8.97	38.5
0.35	0.35	86.8	97.5	263.08	3	8	70	928.17	665.09	78	77	37	14.0811	5.21	67.6
0.35	0.35	35.5	96.6	263.47	3	5	57	982.84	719.37	56	58	50	16.68	8.34	65.5
0.35	0.35	52.1	92.3	266.42	3	8	57	970.45	704.03	42	75	37	41.1892	15.24	61.4
0.35	0.35	33.3	96.4	267.44	3	7	70	975.65	708.21	52	49	37	22.2432	8.23	30.7
0.35	0.35	37	97.3	272.25	3	6	70	1003.42	731.17	47	46	40	22.1	8.84	39
0.35	0.35	33.8	96.4	272.87	4.2	6	70	998.76	725.89	61	51	33	22.303	7.36	26.5
0.43	0.35	32.7	92.5	274.23	3	6	70	1038.05	763.82	50	43	37	29.1622	10.79	35
0.35	0.35	51.7	92.9	279.27	3	8	57	970.45	691.18	42	73	37	41.1892	15.24	61
0.35	0.35	37.5	97	285.85	3	6	70	1003.42	717.57	47	46	40	22.1	8.84	39.5
0.35	0.35	27.1	95.2	328.74	3	8	57	979.75	651.01	59	54	50	24.88	12.44	32.6
0.35	0.35	23.7	95.1	332.65	3	8	57	979.75	647.1	60	54	50	24.88	12.44	28.8
0.35	0.35	52.9	95.4	345.29	3	8	57	980.25	634.96	73	69	50	8.52	4.26	62
0.35	0.35	61.8	96.4	563.07	3	8	57	980.25	417.18	58	67	50	28.88	14.44	72.1
0.37	0.36	48.2	96.6	51.25	3	4	70	862.19	810.94	73	64	55	17.8545	9.82	74.1
0.36	0.36	30.1	90.6	53.37	3	6	70	937.35	883.98	55	51	37	21.9189	8.11	32.4
0.33	0.36	37.1	96.4	66.62	2.5	6	70	862.19	795.57	72	74	55	16.0727	8.84	46.4
0.32	0.36	39.1	96.4	73.06	2.5	6	70	862.19	789.13	70	72	55	16.0727	8.84	48.8
0.36	0.36	36.7	97.9	81.66	3	6	70	862.19	780.53	71	62	55	17.8545	9.82	38.7
0.36	0.36	36.6	97.7	92.67	3	6	70	862.19	769.52	76	66	55	17.8545	9.82	38.7
0.35	0.36	34.7	97.7	93.66	3	6	70	862.19	768.53	75	64	55	17.8545	9.82	36.7
0.37	0.36	55.6	95.4	113.14	3	8	57	1000.24	887.1	74	59	50	23.9	11.95	65.1
0.36	0.36	25	96.2	117.3	3	6	57	997.6	880.3	53	50	37	31.6216	11.7	39.2
0.36	0.36	36	98.2	122.78	3	6	70	862.19	739.41	72	63	55	17.8545	9.82	38
0.36	0.36	37	97.4	130.06	3	6	70	862.19	732.13	73	64	55	17.8545	9.82	39
0.35	0.36	54.4	95.7	136.74	3	7	70	900.61	763.87	40	39	43	29.6744	12.76	49
0.36	0.36	27.7	90.9	152.45	3	8	57	941.34	788.89	74	70	40	17.4	6.96	33.5
0.36	0.36	25.9	96	152.85	3	6	57	997.6	844.75	55	53	37	31.6216	11.7	40.5
0.55	0.36	46	94.6	155.25	3	7	70	959.14	803.89	66	57	56	20.0893	11.25	41.8
0.41	0.36	42.7	96.6	156.65	4	8	57	955.49	798.84	45	44	50	28.22	14.11	38.5
0.35	0.36	28.6	98.4	162.74	4.2	6	70	998.76	836.02	57	52	33	44.0303	14.53	22.6
0.36	0.36	34	97.5	163.34	3	6	70	862.19	698.85	75	66	55	16.0727	8.84	36.1
0.36	0.36	26.6	98.7	171.22	4.2	6	70	998.76	827.54	57	53	33	44.0303	14.53	21.2
0.38	0.36	50.5	96.4	171.56	3	8	57	945.29	773.73	56	53	37	26.8378	9.93	59.1
0.36	0.36	32.9	98.5	172.01	4.2	6	70	998.76	826.75	56	51	33	44.0303	14.53	25.8
0.36	0.36	36.1	96.3	176.97	3	6	70	965.74	788.77	58	57	40	20.4	8.16	38.2
0.36	0.36	28.3	96.2	179.94	3	8	70	966.72	786.78	41	39	50	14.46	7.23	23.5
0.36	0.36	30.8	95.7	181.23	3	6	57	997.6	816.37	57	54	37	17.5676	6.5	48
0.36	0.36	29.7	96.3	182.3	3	8	70	966.72	784.42	40	39	50	14.46	7.23	24.6
0.41	0.36	57.5	95.8	185.02	4	8	57	955.49	770.47	45	44	50	28.22	14.11	51.2
0.37	0.36	33.9	96.3	187.73	3	6	70	965.74	778.01	51	49	40	20.4	8.16	36
0.42	0.36	31.7	92.3	191.26	3	6	70	1038.05	846.79	51	44	37	28.6486	10.6	34
0.36	0.36	34.4	97.3	199.53	3	6	70	1003.42	803.89	46	45	40	22.425	8.97	36.4
0.36	0.36	45.4	96.7	199.84	3	7	70	997.86	798.02	57	47	37	19.4054	7.18	41.2
0.35	0.36	59.5	93.3	209.23	3	7	70	951.78	742.55	72	61	40	30.65	12.26	53.7
0.36	0.36	41.5	96.4	226.16	3	8	70	966.72	740.56	42	41	50	14.46	7.23	33.5
0.36	0.36	51.2	97.4	229.01	3	8	70	928.17	699.16	84	83	37	14.0811	5.21	40.8
0.36	0.36	35.8	97.5	229.69	3	6	70	1003.42	773.73	46	45	40	22.425	8.97	37.8
0.36	0.36	28.7	96.5	230.72	3	8	70	966.72	736	45	43	50	14.46	7.23	23.7
0.36	0.36	51.3	92	236.15	3	8	57	970.45	734.3	42	75	37	41.1892	15.24	60.5
0.36	0.36	31.9	97.9	244.21	3	5	70	1020.39	776.18	59	56	30	27.4	8.22	40
0.35	0.36	53.4	94	248.63	3	6	83	905.46	656.83	79	64	45	34.9111	15.71	40.6
0.36	0.36	33.3	97.1	254.65	3	6	70	1003.42	748.77	46	44	40	22.425	8.97	35.4
0.34	0.36	33.3	97.3	256.73	3	6	70	1003.42	746.69	45	44	40	22.425	8.97	35.3
0.36	0.36	53.5	94.4	259.3	3	6	83	905.46	646.16	70	43	45	34.9111	15.71	40.6
0.36	0.36	53.5	94.1	259.68	3	6	83	905.46	645.78	74	42	45	34.9111	15.71	40.6
0.37	0.36	63.3	95.2	261.87	3	8	57	1000.24	738.37	73	60	50	29.02	14.51	74
0.34	0.36	53.4	95.2	262.85	2.5	7	70	943.38	680.53	57	53	50	21.08	10.54	57.2
0.36	0.36	58.8	97.5	267.23	3	5	70	955.8	688.57	53	51	56	17.5357	9.82	72.6
0.36	0.36	33.1	95.8	268.65	3	7	70	975.65	707	52	49	37	22.2432	8.23	30.5
0.36	0.36	36.7	97.3	273.99	3	6	70	1003.42	729.43	45	44	40	22.425	8.97	38.7
0.36	0.36	54.5	95.5	276.2	3	8	57	980.25	704.05	71	69	50	8.52	4.26	63.9
0.36	0.36	36.7	97.4	294.17	3	6	70	1003.42	709.25	46	45	40	22.425	8.97	38.8
0.36	0.36	24.2	95.2	314.35	3	8	57	979.75	665.4	61	56	50	24.88	12.44	29.3
0.36	0.36	25	95	346.69	3	8	57	979.75	633.06	61	57	50	24.88	12.44	30.2
0.36	0.36	42.4	95.5	463.37	3	8	57	980.25	516.88	70	67	50	28.88	14.44	50
0.32	0.37	32.6	97	52.26	3	6	57	997.6	945.34	48	44	37	31.6216	11.7	50.8
0.37	0.37	27.5	95.8	106.66	3	8	57	974	867.34	53	50	30	31.6667	9.5	33
0.37	0.37	53.1	96.4	121.11	3	8	70	1004.86	883.75	55	39	37	26.1622	9.68	42.2
0.37	0.37	35.2	96.5	124.02	3	6	70	986.27	862.25	54	52	28	29.4643	8.25	37.3
0.37	0.37	49.3	96.8	134.92	3	8	57	977.3	842.38	56	53	30	31.6667	9.5	57.8
0.37	0.37	29.1	95.3	136.5	3	6	57	997.6	861.1	54	51	37	17.5676	6.5	45.5
0.37	0.37	29.6	94.9	137.77	3	6	57	997.6	859.83	55	52	37	17.5676	6.5	46.1
0.36	0.37	42.5	96.3	152.08	3	6	70	965.74	813.66	58	58	40	23.4	9.36	44.6
0.36	0.37	38.8	96.3	152.56	3	6	70	965.74	813.18	57	57	40	20.4	8.16	40.9
0.37	0.37	31.2	95.5	154.18	3	6	57	997.6	843.42	55	53	37	17.5676	6.5	48.7
0.36	0.37	41.1	96.2	156.51	3	6	70	965.74	809.23	58	57	40	20.4	8.16	43.2
0.39	0.37	63.9	95.4	162.92	3	8	70	941.65	778.73	89	47	45	39.7778	17.9	50.5
0.37	0.37	45.7	95.1	165.8	3	7	70	900.61	734.81	45	46	43	27.907	12	41.5
0.38	0.37	41.5	95.3	168.85	4	8	57	954.17	785.32	49	47	50	17.82	8.91	37.5
0.37	0.37	25.5	99	179.13	4.2	6	70	998.76	819.63	55	49	33	44.0303	14.53	20.4
0.36	0.37	55.7	95.5	179.59	3	7	70	900.61	721.02	42	39	43	29.6744	12.76	50.2
0.42	0.37	42.1	96.3	182.11	4	8	57	955.49	773.38	45	44	50	28.22	14.11	38
0.37	0.37	43.4	96.4	188.76	3	7	70	998.89	810.13	55	41	37	19.4054	7.18	39.4
0.37	0.37	35.6	96.2	195.6	3	5	70	955.81	760.21	69	66	37	24.8108	9.18	44.6
0.36	0.37	70.6	95.6	210.25	3	6	83	908.48	698.23	91	41	45	32.2667	14.52	52.9
0.36	0.37	83.1	93.4	220.22	3	7	70	964.24	744.02	76	73	40	30.9	12.36	74.2
0.36	0.37	73.1	96.4	228.1	3	6	83	908.48	680.38	91	44	45	32.2667	14.52	54.6
0.57	0.37	36.1	95.3	232.89	3	7	57	931.23	698.34	44	43	30	31.3667	9.41	48.6
0.38	0.37	61.8	96.6	233.79	3	8	57	1000.24	766.45	70	54	50	29.02	14.51	72
0.36	0.37	72.9	95.8	237.09	3	6	83	908.48	671.39	97	45	45	32.2667	14.52	54.5
0.37	0.37	52.6	92.4	248.34	3	8	57	970.45	722.11	42	75	37	41.1892	15.24	62
0.36	0.37	61.3	93.5	257.06	3	7	70	964.24	707.18	75	73	40	30.9	12.36	55.2
0.37	0.37	32.8	96.1	258.9	3	8	57	977.3	718.4	58	56	30	32.5333	9.76	39.1
0.36	0.37	61.2	94.1	260.97	3	5	83	905.46	644.49	67	65	56	28.0536	15.71	54.9
0.37	0.37	38.6	96.2	263.28	3	7	70	975.65	712.37	55	52	37	22.2432	8.23	35.4
0.38	0.37	42.3	96.3	269.8	3	7	70	975.65	705.85	48	45	37	22.2432	8.23	38.5
0.38	0.37	48.9	96.7	287.6	3	8	57	998.93	711.33	50	49	50	20.02	10.01	57.3
0.37	0.37	32.9	97	294.79	3	5	70	1020.39	725.6	57	54	30	27.4	8.22	41.3
0.37	0.37	52.6	93.1	298.4	3	8	57	970.45	672.05	42	73	37	41.1892	15.24	61.9
0.36	0.37	27.2	97.1	321.92	4.2	6	70	998.76	676.84	62	59	33	22.303	7.36	21.7
0.37	0.37	25	95.3	348.28	3	8	57	979.75	631.47	57	52	50	24.88	12.44	30.2
0.38	0.38	36.5	96.2	57.04	3	8	70	792.77	735.73	32	30	40	20.775	8.31	29.7
0.38	0.38	48.2	95.8	109.92	3	7	70	994.52	884.6	58	56	37	14.2432	5.27	43.6
0.38	0.38	44.6	96.1	113.19	3	7	70	994.52	881.33	57	55	37	14.2432	5.27	40.5
0.38	0.38	34.3	96	124.13	3	6	70	986.27	862.14	51	49	28	29.4643	8.25	36.4
0.36	0.38	41.2	96.3	135.88	3	6	70	965.74	829.86	58	58	40	23.4	9.36	43.3
0.38	0.38	29.7	95.3	140.45	3	6	57	997.6	857.15	57	55	37	17.5676	6.5	46.4
0.38	0.38	26.9	95.8	148.27	3	8	57	974	825.73	55	52	30	14.7667	4.43	32.3
0.38	0.38	35.2	96.6	151.17	3	6	70	986.27	835.1	53	49	28	29.4643	8.25	37.3
0.41	0.38	32.4	95.3	159.34	3	7	70	994.52	835.18	57	52	37	14.2432	5.27	29.9
0.33	0.38	23.7	99.1	182.77	4.2	6	70	998.76	815.99	57	52	33	44.0303	14.53	19.1
0.38	0.38	27.1	95.8	201.49	3	8	57	977.3	775.81	58	55	30	32.5333	9.76	32.6
0.38	0.38	61.8	97	211.57	3	8	70	926.45	714.88	57	64	37	14.0811	5.21	48.8
0.39	0.38	59.3	95.2	215.07	3	8	57	1000.24	785.17	78	51	50	29.02	14.51	69.4
0.38	0.38	27.5	96.3	217.09	3	8	57	977.3	760.21	55	53	30	32.5333	9.76	32.9
0.41	0.38	31.9	93	218.79	3	6	70	1038.05	819.26	51	44	37	28.6486	10.6	34.1
0.4	0.38	63.9	97.2	221.04	3	8	57	1000.24	779.2	74	60	50	29.02	14.51	74.4
0.4	0.38	63.4	96	227.2	3	8	57	924.17	696.97	70	60	37	37.0811	13.72	73.9
0.39	0.38	39.9	96.2	230.89	3	5	57	982.84	751.95	54	51	50	18.06	9.03	73.5
0.37	0.38	47.8	95.6	234.3	3	6	70	1004.94	770.64	72	68	28	23.25	6.51	50
0.35	0.38	55	92.9	267.33	3	8	57	970.45	703.12	43	78	37	41.1892	15.24	64.7
0.39	0.38	56.3	95.1	272.67	2.5	7	70	943.38	670.71	61	53	50	21.08	10.54	60.3
0.35	0.38	36.7	92.7	273.31	3	6	70	953.95	680.64	88	85	50	13.86	6.93	39
0.37	0.38	27	96.8	282.53	3	4	70	987.25	704.72	57	55	40	22.5	9	42.1
0.36	0.38	25.9	96.3	282.92	3	4	70	985.68	702.76	56	56	40	22.5	9	40.4
0.27	0.38	60.7	88.2	291.73	3	6	70	1003.06	711.33	80	83	40	10.775	4.31	63.8
0.38	0.38	53.4	92.7	299.52	3	8	57	970.45	670.93	42	75	37	41.1892	15.24	62.8
0.38	0.38	37.1	95.4	497.26	3	8	57	979.75	482.49	63	59	50	28.88	14.44	43.9
0.39	0.39	31.8	96.2	95.24	3	6	70	937.35	842.11	56	52	37	21.9189	8.11	33.8
0.4	0.39	40.5	95.7	107.42	3	7	70	994.52	887.1	57	52	37	14.2432	5.27	37
0.39	0.39	32.1	95.1	111.79	3	6	70	937.35	825.56	56	53	37	21.9189	8.11	34.2
0.38	0.39	27.1	94.8	115.83	3	5	70	966.53	850.7	60	56	37	24.0811	8.91	34.4
0.39	0.39	35.2	96.3	130.37	3	6	70	986.27	855.9	55	52	28	29.4643	8.25	37.3
0.39	0.39	45.3	96.6	160.41	3	8	57	947.66	787.25	55	52	37	18	6.66	53.3
0.38	0.39	36.5	95.3	166	4	8	57	954.17	788.17	47	45	50	17.82	8.91	33.2
0.39	0.39	43.4	97.2	182.77	3	8	57	977.3	794.53	51	49	30	31.6667	9.5	51
0.41	0.39	31.8	92.6	214.85	3	6	70	1038.05	823.2	50	43	37	28.6486	10.6	34
0.38	0.39	54.6	95.4	216.65	3	6	70	1004.94	788.29	72	68	28	25.0357	7.01	56.9
0.4	0.39	29.2	92.9	221.84	3	6	70	1038.05	816.21	51	44	37	28.6486	10.6	31.4
0.42	0.39	30.7	93.1	223.61	3	6	70	1038.05	814.44	51	44	37	28.6486	10.6	32.9
0.4	0.39	54.3	96.3	237.37	3	8	57	947.66	710.29	60	58	37	24.7297	9.15	63.5
0.42	0.39	47	95.4	247.38	3	7	70	982.21	734.83	37	36	40	28.85	11.54	42.7
0.39	0.39	42.2	96.4	247.54	3	5	57	982.84	735.3	56	58	50	16.68	8.34	77.8
0.35	0.39	17.4	99.2	250.09	4.2	6	70	998.76	748.67	54	47	33	44.0303	14.53	14.7
0.4	0.39	24.9	93.3	252.77	3	5	70	1035.2	782.43	55	47	37	29.1622	10.79	31.8
0.31	0.39	23.7	96.4	254.28	3	6	44	947.16	692.88	61	52	37	32.7297	12.11	60.5
0.39	0.39	68.6	94.5	268.06	3	5	83	905.46	637.4	57	56	56	28.0536	15.71	61.2
0.37	0.39	27.9	96.3	290.54	3	4	70	985.68	695.14	58	57	40	22.5	9	43.3
0.36	0.39	52.7	93.8	313.2	3	8	57	970.45	657.25	45	80	37	41.1892	15.24	62.1
0.39	0.39	39.2	96.7	319.89	3	5	70	1018.74	698.85	62	58	30	24.7333	7.42	48.9
0.39	0.39	64.7	95.7	341.28	3	7	70	945.12	603.84	72	59	37	27.8108	10.29	58
0.39	0.39	25.6	94.3	456.59	3	8	57	979.75	523.16	64	60	50	24.88	12.44	30.9
0.4	0.4	45.3	96.3	99.91	3	5	70	955.81	855.9	69	66	37	24.8108	9.18	56.4
0.4	0.4	31.1	95.8	110.2	3	6	70	937.35	827.15	57	53	37	21.9189	8.11	33.2
0.4	0.4	33.2	93.3	115.97	3	6	70	937.22	821.25	46	43	37	21.9189	8.11	35.3
0.4	0.4	11.7	95.4	116.91	2.5	6	44	1000.05	883.14	57	53	37	35.3514	13.08	35.3
0.38	0.4	28	96.3	121.63	2	5	57	933.8	812.17	51	47	30	30.5667	9.17	76.3
0.45	0.4	48.1	95.3	122.12	3	8	70	944.73	822.61	62	58	45	36.5333	16.44	38.5
0.4	0.4	33.2	95.5	145.47	3	6	57	997.6	852.13	53	50	37	17.5676	6.5	51.7
0.41	0.4	50.3	97	165.32	3	8	57	945.29	779.97	56	53	37	26.8378	9.93	58.9
0.41	0.4	48.8	95.3	182.25	3	8	57	947.66	765.41	50	47	37	18	6.66	57.4
0.4	0.4	37.8	97.2	204.37	3	7	70	997.86	793.49	58	49	37	19.4054	7.18	34.6
0.4	0.4	27.5	96	207.68	3	5	70	955.81	748.13	68	65	37	24.8108	9.18	34.8
0.42	0.4	53.8	95.7	216.38	3	8	57	1000.24	783.86	73	62	50	23.9	11.95	63.1
0.32	0.4	76.4	97.2	217.67	3	7	70	917.89	700.22	67	66	50	18.18	9.09	68
0.54	0.4	45.3	94.8	217.78	3	6	70	959.14	741.36	64	54	37	30.4054	11.25	47.6
0.39	0.4	41	96.3	232.31	3	5	57	982.84	750.53	54	52	50	16.68	8.34	75.7
0.41	0.4	54.7	96.7	234.07	3	8	57	945.29	711.22	54	51	37	26.8378	9.93	64
0.37	0.4	38.7	92.5	238.46	3	6	70	953.95	715.49	85	82	50	13.86	6.93	41
0.42	0.4	55.5	96.7	239.05	3	8	70	948.58	709.53	72	62	37	31.8378	11.78	44
0.4	0.4	46.3	94.8	241.12	3	10	70	926.65	685.53	60	56	28	35.5714	9.96	30.4
0.42	0.4	59.5	97.4	242.11	3	8	57	1000.24	758.13	75	63	50	21.44	10.72	69.4
0.41	0.4	65.3	96.4	246.2	3	8	57	1000.24	754.04	70	53	50	29.02	14.51	76.1
0.8	0.4	33	93	265.95	3	6	70	953.95	688	54	52	50	32.64	16.32	35.3
0.5	0.4	36.2	95.4	282.02	3	6	70	955.1	673.08	54	53	50	31.38	15.69	38.4
0.4	0.4	62.2	95.5	292.97	3	5	83	905.46	612.49	60	59	56	28.0536	15.71	55.5
0.4	0.4	64.7	95.9	355.62	3	7	70	945.12	589.5	71	58	37	27.8108	10.29	57.9
0.42	0.4	52.1	97.5	416.25	3	8	70	949.7	533.45	63	58	37	31.8378	11.78	41.4
0.4	0.4	26.2	94.9	492.27	3	8	57	979.75	487.48	65	57	50	24.88	12.44	31.6
0.41	0.41	49.4	96.1	55.49	3	6	70	795.94	740.45	48	45	40	23.15	9.26	51.6
0.41	0.41	29.9	96	70.06	3	6	70	796.1	726.04	41	39	40	23.15	9.26	32
0.41	0.41	33.5	94.8	75.8	3	6	70	937.35	861.55	52	49	37	28.027	10.37	35.7
0.41	0.41	33.2	94.8	76	3	6	70	937.35	861.35	51	49	37	28.027	10.37	35.4
0.41	0.41	12.1	95.3	77.76	2.5	6	44	1000.05	922.29	55	52	37	35.3514	13.08	36.5
0.41	0.41	30.5	96.5	82.69	3	6	70	796.1	713.41	44	41	40	23.15	9.26	32.6
0.42	0.41	31.2	95.2	96.7	3	6	70	937.35	840.65	53	49	37	28.027	10.37	33.3
0.41	0.41	29.8	96.5	109.08	3	6	70	796.1	687.02	42	39	40	23.15	9.26	31.8
0.41	0.41	30.7	95.8	111.56	3	6	70	796.1	684.54	41	38	40	23.15	9.26	32.9
0.41	0.41	11.7	95.2	123.35	2.5	6	44	1000.05	876.7	51	49	37	35.3514	13.08	35.3
0.41	0.41	11.8	96.8	131.67	2.5	6	44	1000.05	868.38	57	53	37	35.3514	13.08	35.5
0.41	0.41	33.8	95.2	133.8	3	6	70	937.35	803.55	58	55	37	28.027	10.37	35.9
0.41	0.41	29.4	95.1	134.56	3	5	70	966.53	831.97	60	57	37	24.0811	8.91	37.2
0.41	0.41	11.6	96.8	135.76	2.5	6	44	999.98	864.22	58	54	37	35.3514	13.08	35.1
0.37	0.41	39.1	96.4	143.15	3	6	70	965.74	822.59	57	57	40	23.4	9.36	41.2
0.44	0.41	31	96	150.38	3	8	57	924.17	773.79	53	51	37	37.0811	13.72	37.1
0.4	0.41	36.9	95.6	169.25	4	8	57	954.17	784.92	48	46	50	17.82	8.91	33.6
0.57	0.41	31.3	97.2	172.47	3	6	57	986.54	814.07	43	35	37	23.5676	8.72	48.6
0.41	0.41	27.7	92.8	179.82	3	8	57	943.05	763.23	71	63	40	32.25	12.9	33.4
0.39	0.41	35.4	95.2	179.87	3	7	70	965.74	785.87	57	56	40	23.4	9.36	32.7
0.41	0.41	32.3	91	184.24	3	7	70	975.65	791.41	57	54	37	8.72973	3.23	30.1
0.41	0.41	43.4	96.3	190.84	3	7	70	998.89	808.05	37	34	37	33.6757	12.46	39.4
0.41	0.41	29	96.3	196.29	3	8	57	977.3	781.01	59	57	30	31.4333	9.43	34.8
0.42	0.41	30.1	93.2	201.1	3	6	70	1038.05	836.95	51	44	37	28.6486	10.6	32.3
0.41	0.41	52.3	96.6	209.52	3	6	70	1015.7	806.18	51	48	40	18.05	7.22	54.6
0.47	0.41	47.6	95	215.57	3	6	70	959.14	743.57	64	56	37	30.9189	11.44	49.9
0.41	0.41	30	92.4	220.36	3	5	70	1035.2	814.84	70	59	37	15.6757	5.8	38
0.41	0.41	38	96.1	224.21	3	6	70	972.32	748.11	41	37	37	25.7027	9.51	40.1
0.43	0.41	48.3	96.4	227.9	3	8	70	948.58	720.68	70	60	37	31.8378	11.78	38.7
0.41	0.41	36.6	96.2	231.33	3	5	57	982.84	751.51	53	51	50	18.06	9.03	67.6
0.41	0.41	64.7	95.6	240.66	3	7	70	935.37	694.71	63	57	37	27.8108	10.29	58
0.43	0.41	53	96.2	243.12	3	8	70	948.58	705.46	70	60	37	31.8378	11.78	42.1
0.42	0.41	33.3	91.4	244.32	3	7	70	975.65	731.33	61	59	37	8.72973	3.23	30.9
0.36	0.41	54.2	95	248.69	2.5	7	70	943.38	694.69	57	53	50	21.08	10.54	58.1
0.41	0.41	46.4	94.6	250.33	3	10	70	926.65	676.32	62	58	28	35.5714	9.96	30.4
0.34	0.41	24.2	96.3	256.85	3	6	44	947.16	690.31	60	55	37	32.7297	12.11	61.7
0.41	0.41	63.1	95.5	265.48	3	5	83	905.46	639.98	60	59	56	28.0536	15.71	56.4
0.33	0.41	77	97.4	268.94	3	7	70	917.89	648.95	67	66	50	18.18	9.09	68.4
0.8	0.41	33.3	93.6	269.97	3	6	70	953.95	683.98	53	51	50	32.64	16.32	35.5
0.41	0.41	62.6	94.9	275.3	3	5	83	905.46	630.16	60	59	56	28.0536	15.71	55.9
0.38	0.41	27.5	96.3	277.01	3	4	70	985.68	708.67	59	57	40	22.5	9	42.7
0.81	0.41	33.5	93.6	277.21	3	6	70	953.95	676.74	51	50	50	32.64	16.32	35.7
0.42	0.41	37.7	96.5	300.84	3	6	70	966.72	665.88	48	46	50	20.28	10.14	39.8
0.44	0.41	50.2	95.4	302.42	2.5	7	70	943.38	640.96	64	51	50	21.08	10.54	53.9
0.42	0.41	37.8	96.2	318.53	3	6	70	966.72	648.19	57	56	50	20.28	10.14	39.9
0.42	0.41	36.8	96.1	319.57	3	6	70	966.72	647.15	54	53	50	20.28	10.14	38.9
0.43	0.41	57	95.6	323.23	3	8	70	948.58	625.35	42	41	56	23.75	13.3	45.3
0.43	0.41	55.4	95.5	343.5	3	8	70	948.58	605.08	43	42	56	23.75	13.3	44.1
0.36	0.41	59.9	98.2	374.28	3	8	83	861.82	487.54	66	67	37	30.7027	11.36	34.5
0.41	0.41	25.4	95.1	483.93	3	8	57	979.75	495.82	64	58	50	24.88	12.44	30.6
0.42	0.42	51.8	96.3	60.06	3	6	70	795.94	735.88	49	46	40	23.15	9.26	54
0.42	0.42	31.1	95.4	79.77	3	6	70	796.1	716.33	42	38	40	23.15	9.26	33.2
0.42	0.42	43.2	96.5	85.79	3	6	70	991.64	905.85	54	52	37	22.1081	8.18	45.4
0.42	0.42	43.9	97.6	99.92	3	6	57	932.14	832.22	58	55	37	28.027	10.37	67.8
0.46	0.42	62.2	95.3	102.39	3	8	70	941.65	839.26	85	44	45	39.7778	17.9	49.2
0.44	0.42	45.5	94.8	120.04	3	8	70	944.73	824.69	59	54	45	36.5333	16.44	36.6
0.42	0.42	27.8	95.1	121.03	3	5	70	966.53	845.5	58	55	37	24.0811	8.91	35.2
0.42	0.42	33.3	96.9	123.38	3	8	70	957.17	833.79	66	62	50	17.76	8.88	27.2
0.42	0.42	28.5	94.6	130.39	3	5	70	966.53	836.14	57	54	37	24.0811	8.91	36.1
0.43	0.42	46.5	93.9	133.56	3	8	70	944.73	811.17	57	52	45	36.5333	16.44	37.4
0.42	0.42	27.7	93.2	139.79	3	8	57	943.05	803.26	71	63	40	33.225	13.29	33.4
0.65	0.42	39.3	94.3	147.27	3	7	70	965.74	818.47	56	54	40	23.4	9.36	36
0.42	0.42	29.1	94.5	149.12	3	5	70	966.53	817.41	62	59	37	29.8649	11.05	36.9
0.42	0.42	27.8	97.9	154.33	3	8	57	944.18	789.85	67	59	40	32.25	12.9	33.2
0.43	0.42	61.1	95.1	154.53	3	4	83	847.14	692.61	102	52	37	32.1892	11.91	67.5
0.42	0.42	46.1	97.1	155.73	3	8	57	977.3	821.57	55	53	30	31.6667	9.5	54.2
0.42	0.42	32.5	95.5	156.4	3	5	70	966.53	810.13	61	59	37	24.0811	8.91	41
0.42	0.42	26.3	94.8	156.4	3	5	70	966.53	810.13	69	64	37	29.8649	11.05	33.5
0.42	0.42	27.7	93.1	160.96	3	8	57	943.05	782.09	68	60	40	32.25	12.9	33.4
0.42	0.42	28.6	95	162.76	3	6	70	961.45	798.69	72	69	45	19.2222	8.65	30.7
0.38	0.42	33.3	96.3	163.73	3	6	70	965.74	802.01	57	56	40	23.4	9.36	35.3
0.4	0.42	60.7	96	172.98	3	8	57	924.17	751.19	71	61	37	37.0811	13.72	70.9
0.42	0.42	29	95.4	174.81	3	6	57	997.6	822.79	58	56	37	17.5676	6.5	45.2
0.45	0.42	59.9	95.2	179.18	3	8	57	924.17	744.99	73	56	37	37.0811	13.72	70.1
0.42	0.42	36.4	95.1	187.88	3	6	70	999.05	811.17	55	50	37	20.6486	7.64	38.6
0.41	0.42	37.5	96	189.92	4	8	57	954.17	764.25	48	46	50	17.82	8.91	34
0.42	0.42	34.1	95	195.36	3	6	70	966.72	771.36	55	42	50	20.28	10.14	36.3
0.42	0.42	28.7	96.5	197.33	3	8	57	977.3	779.97	60	57	30	31.4333	9.43	34.3
0.42	0.42	37.1	95.1	197.74	3	6	70	966.72	768.98	52	42	50	20.28	10.14	39.3
0.44	0.42	56.9	95.3	199.76	3	8	57	1000.24	800.48	68	53	50	23.9	11.95	66.7
0.42	0.42	34	95.6	204.28	3.6	6	70	925.96	721.68	37	35	45	25.2444	11.36	30.6
0.41	0.42	48.6	97.5	207.38	3	6	70	1016.47	809.09	51	49	40	40.175	16.07	50.7
0.42	0.42	41.8	95.1	207.93	2.5	6	70	949.25	741.32	52	49	30	33.6333	10.09	52.2
0.66	0.42	37.1	94.4	209.81	3	7	70	965.74	755.93	55	54	40	23.4	9.36	34.1
0.42	0.42	36.1	95.1	211.38	3	6	70	999.05	787.67	54	51	37	20.6486	7.64	38.3
0.44	0.42	57.8	96	211.49	3	8	70	948.58	737.09	68	58	37	31.8378	11.78	45.8
0.42	0.42	55.7	96	218.06	3	6	70	1015.7	797.64	51	47	40	18.05	7.22	57.9
0.41	0.42	36.2	92.7	226.73	3	6	70	953.95	727.22	81	74	50	13.86	6.93	38.5
0.66	0.42	29.6	94.7	232.78	3	7	70	965.74	732.96	54	53	40	23.4	9.36	27.6
0.6	0.42	43.7	95.3	233.96	3	7	70	982.21	748.25	36	35	40	28.85	11.54	39.8
0.42	0.42	64.7	95.6	238.96	3	7	70	935.37	696.41	62	56	37	27.8108	10.29	58
0.66	0.42	26.8	94.4	244.21	3	7	70	965.74	721.53	56	54	40	23.4	9.36	25.2
0.42	0.42	41.3	96.3	246.23	3	5	57	982.84	736.61	56	57	50	16.68	8.34	76.2
0.44	0.42	49.7	95.6	246.61	2.5	7	70	943.38	696.77	64	54	50	21.08	10.54	53.3
0.42	0.42	33.7	91.4	249.76	3	7	70	975.65	725.89	61	59	37	8.72973	3.23	31.3
0.42	0.42	43.2	96.4	251.22	3	5	57	982.84	731.62	56	58	50	16.68	8.34	79.6
0.42	0.42	38.2	97.4	255.33	3	7	70	997.86	742.53	58	48	37	19.4054	7.18	34.9
0.44	0.42	50.1	96.1	257.16	3	8	70	948.58	691.42	70	60	37	31.8378	11.78	40
0.41	0.42	36.5	91.7	264.32	3	7	70	975.65	711.33	61	59	37	8.72973	3.23	33.7
0.42	0.42	44.7	96.8	265.33	3.6	6	70	925.96	660.63	44	40	45	18.9778	8.54	39.6
0.42	0.42	49.1	95.8	276.68	2.5	7	70	943.38	666.7	64	57	50	21.08	10.54	52.7
0.39	0.42	29.5	96.4	288.32	3	4	70	985.68	697.36	58	58	40	22.5	9	45.8
0.42	0.42	37.6	96.5	289.01	3	6	70	966.72	677.71	46	44	50	20.28	10.14	39.7
0.52	0.42	36.3	95.3	300.02	3	6	70	955.1	655.08	54	53	50	31.38	15.69	38.4
0.44	0.42	53.7	95.5	308.28	3	8	70	948.58	640.3	44	43	56	23.75	13.3	42.7
0.43	0.42	37.1	96.3	320.78	3	6	70	966.72	645.94	57	56	50	14.46	7.23	39.3
0.35	0.42	40.9	95.3	333.58	3	6	70	956.89	623.31	50	47	37	34.1892	12.65	43.1
0.43	0.43	43	93.3	62.98	3	6	83	826.72	763.74	57	55	37	41.5676	15.38	33.1
0.43	0.43	26.2	95.8	78.33	3	6	70	796.1	717.77	44	40	40	23.15	9.26	28.2
0.43	0.43	42.1	96.7	86.08	3	6	57	932.14	846.06	58	55	37	28.027	10.37	65
0.43	0.43	27.7	92.6	88.24	3	8	57	941.72	853.48	77	73	40	33.225	13.29	33.4
0.43	0.43	36.2	95	89.95	3	6	70	961.45	871.5	61	59	45	25.3333	11.4	38.3
0.43	0.43	27.4	94.8	100.71	3	5	70	966.53	865.82	57	54	37	24.0811	8.91	34.7
0.41	0.43	32.2	95.4	105.42	3	6	57	949.88	844.46	44	41	30	28.1333	8.44	50.3
0.43	0.43	52.7	97.1	106.01	3	4	83	847.14	741.13	66	64	37	13.0811	4.84	58.3
0.43	0.43	31.6	95.2	122.07	3	5	70	966.53	844.46	66	63	37	29.8649	11.05	39.8
0.43	0.43	26.8	95	129.34	3	5	70	966.53	837.19	68	65	37	29.8649	11.05	34.1
0.43	0.43	27.7	92.6	136.23	3	8	57	941.72	805.49	77	72	40	33.225	13.29	33.4
0.43	0.43	34.5	95.3	137.68	3	5	70	966.53	828.85	67	64	37	29.8649	11.05	43.3
0.43	0.43	35.7	95	151.19	3	6	57	949.88	798.69	46	43	30	28.1333	8.44	55.7
0.39	0.43	40.6	96.5	151.47	2.5	5	57	797.95	646.48	46	47	56	25.7143	14.4	89.2
0.43	0.43	33.3	97.5	153.07	3	8	70	957.17	804.1	66	62	50	17.76	8.88	27.2
0.43	0.43	54.9	97.2	153.49	3	4	83	847.14	693.65	102	70	37	32.1892	11.91	60.7
0.42	0.43	41.1	97.2	153.51	4	8	57	955.49	801.98	48	47	50	17.82	8.91	37.2
0.44	0.43	33.9	94.6	158.48	3	5	70	966.53	808.05	56	55	37	24.0811	8.91	42.6
0.43	0.43	27.7	97.6	171.18	3	8	57	944.18	773	66	58	40	32.25	12.9	33.2
0.43	0.43	27.7	93.5	172.76	3	8	57	943.05	770.29	70	62	40	33.225	13.29	33.4
0.43	0.43	30.3	95.1	177.12	3	6	70	966.72	789.6	55	43	50	20.28	10.14	32.4
0.43	0.43	38.2	97.1	178.56	3	6	70	966.72	788.16	51	46	50	20.28	10.14	40.3
0.42	0.43	51.4	97.5	184.5	3	6	70	1016.47	831.97	51	49	40	40.175	16.07	53.5
0.43	0.43	33.3	95.2	189.82	3	6	70	966.72	776.9	53	37	50	20.28	10.14	35.5
0.43	0.43	56.9	95.5	190.26	3	4	83	847.14	656.88	101	63	37	32.1892	11.91	63
0.43	0.43	29.4	95.6	192.19	3	6	70	966.72	774.53	52	36	50	20.28	10.14	31.4
0.44	0.43	67.3	96	201.98	3	8	57	1000.24	798.26	52	51	50	20.02	10.01	78.5
0.41	0.43	50	98.3	215.22	3	6	70	1016.47	801.25	55	53	40	40.175	16.07	52
0.43	0.43	64.7	95.9	218.44	3	7	70	935.37	716.93	58	53	56	20.6071	11.54	57.9
0.44	0.43	62.1	97.5	220.15	3	8	57	1000.24	780.09	73	63	50	21.44	10.72	72.3
0.44	0.43	46.6	95.9	230.56	2.5	7	70	943.38	712.82	64	58	50	21.08	10.54	50.1
0.43	0.43	64.8	97.5	232.41	3	7	70	935.37	702.96	64	58	37	27.8108	10.29	57.8
0.43	0.43	64.7	95.8	233.35	3	7	70	935.37	702.02	63	57	37	27.8108	10.29	57.9
0.45	0.43	45.3	96.1	242.63	3	8	70	948.58	705.95	69	59	37	31.8378	11.78	36.4
0.53	0.43	36.2	95.4	249.08	3	6	70	955.1	706.02	54	53	50	31.38	15.69	38.4
0.45	0.43	54.6	95.7	253.36	3	8	70	948.58	695.22	41	40	56	23.75	13.3	43.4
0.43	0.43	46.3	96.1	257.29	3	10	70	926.65	669.36	63	59	28	35.5714	9.96	30.3
0.53	0.43	36.3	95.2	258.75	3	6	70	955.1	696.35	54	53	50	31.38	15.69	38.4
0.44	0.43	52.6	95.8	260.83	3	8	57	1000.24	739.41	72	55	50	23.9	11.95	61.6
0.41	0.43	32.7	93.2	270.58	3	6	70	953.95	683.37	56	56	50	32.64	16.32	35
0.42	0.43	33.3	92.7	277.15	3	6	70	953.95	676.8	54	54	50	32.64	16.32	35.6
0.45	0.43	55.3	95.3	282.15	3	8	70	948.58	666.43	44	43	56	23.75	13.3	44
0.43	0.43	48.4	97.2	285.57	3	5	70	1018.74	733.17	64	62	30	14.9667	4.49	60.1
0.42	0.43	36.1	92.6	289.41	3	6	70	953.95	664.54	83	80	50	32.64	16.32	38.4
0.34	0.43	84.4	97	302.75	3	7	70	917.89	615.14	66	65	50	29.88	14.94	74.9
0.44	0.43	37.7	96.3	323.61	3	6	70	966.72	643.11	56	55	50	20.28	10.14	39.8
0.44	0.43	35.3	96.4	326.1	3	6	70	966.72	640.62	56	55	50	14.46	7.23	37.4
0.44	0.43	50.3	97.2	335.74	3	5	70	990.91	655.17	47	43	56	19.9643	11.18	62.4
0.44	0.44	42.7	95.2	69.15	2.5	5	83	859.08	789.93	51	49	37	22.2973	8.25	46
0.44	0.44	48.6	95.4	90.87	2.5	5	83	859.08	768.21	54	50	37	22.2973	8.25	52
0.44	0.44	27.7	92.1	139.2	3	8	57	941.72	802.52	78	67	40	33.225	13.29	33.4
0.44	0.44	35.1	95.7	146	3	5	70	966.53	820.53	61	59	37	24.0811	8.91	44
0.45	0.44	41.9	95.4	151.99	3	6	70	961.45	809.46	62	59	45	25.3333	11.4	44.1
0.44	0.44	37.2	94.7	152.24	3	5	70	966.53	814.29	60	57	37	24.0811	8.91	46.7
0.44	0.44	35.9	94.5	157.71	3	6	70	999.05	841.34	54	49	37	20.6486	7.64	38.2
0.45	0.44	53.9	95	158.9	3	8	57	1000.24	841.34	80	56	50	23.9	11.95	63.3
0.44	0.44	50.7	94.6	161.33	3	8	57	950.66	789.33	51	47	37	26.5676	9.83	59.6
0.43	0.44	39.2	97.1	166.78	4	8	57	955.49	788.71	49	48	50	17.82	8.91	35.4
0.44	0.44	27.7	93.7	170.42	3	8	57	943.05	772.63	71	63	40	33.225	13.29	33.4
0.44	0.44	37.1	96.5	178.72	3	8	57	977.3	798.58	55	52	30	31.6667	9.5	43.8
0.44	0.44	41.2	95.1	188.37	3	8	57	950.66	762.29	51	49	37	26.4054	9.77	48.7
0.44	0.44	36.8	95	188.95	3	8	57	950.66	761.71	47	47	37	26.4054	9.77	43.6
0.54	0.44	36.8	96.5	190.47	3	8	83	863.87	673.4	61	51	37	30.7027	11.36	22.2
0.44	0.44	52.7	97.1	191.97	3	4	83	847.14	655.17	64	62	37	13.0811	4.84	58.3
0.45	0.44	49	95.3	194.12	3	6	70	999.05	804.93	55	51	37	20.6486	7.64	51.3
0.44	0.44	59.4	97	198.02	3	6	70	1016.47	818.45	51	48	40	18.05	7.22	61.7
0.41	0.44	34.4	95.8	218.55	2.5	7	70	943.38	724.83	51	50	50	14.52	7.26	37.5
0.44	0.44	58.4	96.7	225.64	3.6	6	70	967.13	741.49	43	42	68	15.8824	10.8	51
0.4	0.44	51.7	96.4	228.76	3	8	57	945.29	716.53	54	51	37	26.8378	9.93	60.7
0.45	0.44	56.8	95.4	232.75	3	8	57	1000.24	767.49	76	59	50	23.9	11.95	66.5
0.46	0.44	62.8	96.1	232.86	3	8	57	926.17	693.31	65	55	37	12.2703	4.54	73.2
[truncated: 2,759 more rows]
